# Supplementary material for: Dissecting genetics of cutaneous miRNA in a mouse model of an autoimmune blistering disease
Source: BMC Genomics. 2016 Feb 16;17:112. doi: 10.1186/s12864-016-2455-2 (PMC4755013; doi:10.1186/s12864-016-2455-2)
Supplement: Additional file 1: Figure S1. — Flowchart describing the workflow of analysis. The flowchart provides an overview of the analysis performed for understanding regulation of miRNAs and their contribution to the disease phenotype. Figure S2 Interaction network accessed via IPA software for epistasis of miR-501. The graph depicts the interacting genes identified from epistasis scan of miRNA miR-501 in chromosome 1 and chromosome 2. The graph shows all known gene interactions between the two loci where genes colored in yellow are from locus on chromosome 2 and green are from locus on chromosome 1. The red line shows the possible pathway for the regulation of miR-501. Figure S3 qRT-PCR validation of miR-223 expression in EBA and normal murine skin. (ZIP 637 kb) [file 12864_2016_2455_MOESM1_ESM.zip › Supplement/Supplement1.xls]

## Sheet: Sheet1
miRNA AFFYMETRIX ID	LOCUS 1				LOCUS 2				Additive (-logP)	Additive+interaction (-logP)	Interaction(Partial F, -logP)
	SNP	Chr	Pos (BP)	-logP Value	SNP	Chr	Pos (BP)	-logP Value
mmu-miR-7a_st	rs13477952	4	122629000	0.589009	rs6322485	1	63303600	0.266422	0.911442	6.56644	7.39923
mmu-miR-7a_st	rs4137596	8	97213400	0.226967	rs6194926	7	121509000	0.427423	0.851068	6.49248	7.36289
mmu-miR-7a_st	rs4137596	8	97213400	0.226967	rs13479477	7	124382000	0.575129	1.10886	7.045	7.79415
mmu-miR-7a_st	rs6285803	8	98501200	0.415776	rs13479477	7	124382000	0.575129	1.32498	6.88664	7.44892
mmu-miR-7a_st	rs3662808	8	111936000	0.448933	rs6395308	1	64919600	0.272408	1.08329	7.04028	7.8081
mmu-miR-7a_st	rs6237645	8	112541000	0.344898	rs6395308	1	64919600	0.272408	0.870279	6.76595	7.65939
mmu-miR-7a_st	rs6237645	8	112541000	0.344898	rs6288543	1	68556900	0.216194	0.834351	6.95127	7.89825
mmu-miR-7a_st	rs6237645	8	112541000	0.344898	rs6191076	1	72000700	0.250945	0.793612	6.75557	7.7084
mmu-miR-7a_st	rs13479995	8	116237000	0.0934985	rs6322485	1	63303600	0.266422	0.412397	6.0797	7.27127
mmu-miR-7a_st	rs13479995	8	116237000	0.0934985	rs6395308	1	64919600	0.272408	0.486592	6.92299	8.15089
mmu-miR-7a_st	rs13479995	8	116237000	0.0934985	rs6288543	1	68556900	0.216194	0.412478	6.84618	8.13067
mmu-miR-7a_st	rs13479995	8	116237000	0.0934985	rs6191076	1	72000700	0.250945	0.40578	6.64254	7.90927
mmu-miR-7a_st	rs4227398	8	116898000	0.134577	rs6395308	1	64919600	0.272408	0.47964	6.70782	7.91598
mmu-miR-7a_st	rs4227398	8	116898000	0.134577	rs6288543	1	68556900	0.216194	0.414645	6.78023	8.05508
mmu-miR-7a_st	rs4227398	8	116898000	0.134577	rs6191076	1	72000700	0.250945	0.423356	6.75979	8.02435
mmu-miR-7a_st	rs13480630	10	67283700	0.897377	CEL.2_73370728	2	73314500	0.774913	2.50743	7.43095	7.21124
mmu-miR-7a_st	rs13480630	10	67283700	0.897377	rs13476580	2	74719800	0.686641	2.31716	8.13129	8.18325
mmu-miR-7a_st	rs13480630	10	67283700	0.897377	rs3689658	2	85518800	1.12163	3.38123	10.5945	10.3898
mmu-miR-7a_st	rs13480630	10	67283700	0.897377	rs13476636	2	91485300	0.675186	2.38431	8.60355	8.69353
mmu-miR-7a_st	rs13480630	10	67283700	0.897377	rs13476639	2	92666900	0.575784	2.07558	7.4841	7.59259
mmu-miR-7a_st	rs13480630	10	67283700	0.897377	rs3672808	6	139806000	1.82428	3.11535	7.98806	7.43225
mmu-miR-7a_st	rs13480630	10	67283700	0.897377	rs4137596	8	97213400	0.226967	1.62099	7.57047	8.02296
mmu-miR-7a_st	rs13480630	10	67283700	0.897377	rs6285803	8	98501200	0.415776	2.00496	8.38694	8.7015
mmu-miR-7a_st	rs13480630	10	67283700	0.897377	rs6287320	8	99916600	0.440953	1.94692	7.72045	7.96361
mmu-miR-7a_st	rs13480630	10	67283700	0.897377	rs13479947	8	101830000	0.414583	2.01121	7.91185	8.14199
mmu-miR-7a_st	rs13480630	10	67283700	0.897377	rs3706149	8	103944000	0.406175	1.9551	7.73563	7.97553
mmu-miR-7a_st	rs13480630	10	67283700	0.897377	rs3669235	8	104574000	0.495417	2.06539	7.54749	7.6748
mmu-miR-7a_st	rs3679902	10	84805000	0.979901	CEL.2_73370728	2	73314500	0.774913	2.96214	7.90402	7.44401
mmu-miR-7a_st	rs3679902	10	84805000	0.979901	rs13476580	2	74719800	0.686641	2.74799	8.46484	8.27458
mmu-miR-7a_st	rs3679902	10	84805000	0.979901	rs3689658	2	85518800	1.12163	3.5698	9.94726	9.48731
mmu-miR-7a_st	rs3679902	10	84805000	0.979901	rs13476636	2	91485300	0.675186	2.66766	8.33268	8.17373
mmu-miR-7a_st	rs3679902	10	84805000	0.979901	rs13476639	2	92666900	0.575784	2.35348	7.37572	7.25954
mmu-miR-7a_st	rs3679902	10	84805000	0.979901	rs3672808	6	139806000	1.82428	3.46475	8.46715	7.7585
mmu-miR-7a_st	rs3679902	10	84805000	0.979901	rs13479716	8	40794500	0.16428	1.51581	6.92237	7.34709
mmu-miR-7a_st	rs3679902	10	84805000	0.979901	rs3703811	8	41741400	0.146232	1.43618	6.96135	7.45199
mmu-miR-7a_st	rs3679902	10	84805000	0.979901	rs4137596	8	97213400	0.226967	1.65804	6.99965	7.33105
mmu-miR-7a_st	rs3679902	10	84805000	0.979901	rs6285803	8	98501200	0.415776	2.1669	8.60869	8.84901
mmu-miR-7a_st	rs3679902	10	84805000	0.979901	rs6287320	8	99916600	0.440953	2.10998	7.94996	8.11653
mmu-miR-7a_st	rs3679902	10	84805000	0.979901	rs13479947	8	101830000	0.414583	2.14546	8.04782	8.20641
mmu-miR-7a_st	rs3679902	10	84805000	0.979901	rs3706149	8	103944000	0.406175	2.08312	7.91609	8.09583
mmu-miR-7a_st	rs3679902	10	84805000	0.979901	rs3669235	8	104574000	0.495417	2.15677	7.90745	8.03319
mmu-miR-7a_st	rs3679902	10	84805000	0.979901	rs3705275	8	105860000	0.628095	2.57461	7.63131	7.4018
mmu-miR-7a_st	rs13480684	10	85335200	1.04297	rs13476580	2	74719800	0.686641	2.65267	7.99901	7.78547
mmu-miR-7a_st	rs13480684	10	85335200	1.04297	rs3689658	2	85518800	1.12163	3.41348	9.62892	9.20933
mmu-miR-7a_st	rs13480684	10	85335200	1.04297	rs13476636	2	91485300	0.675186	2.50685	7.76468	7.61121
mmu-miR-7a_st	rs13480684	10	85335200	1.04297	rs13477676	4	44879400	0.242366	1.75694	7.33685	7.65227
mmu-miR-7a_st	rs13480684	10	85335200	1.04297	rs13477883	4	103635000	0.222934	2.20058	7.45872	7.47111
mmu-miR-7a_st	rs13480684	10	85335200	1.04297	rs6324470	4	105651000	0.300795	2.46572	7.49102	7.31419
mmu-miR-7a_st	rs13480684	10	85335200	1.04297	rs6226080	4	108383000	0.281963	2.27806	7.47015	7.42777
mmu-miR-7a_st	rs13480684	10	85335200	1.04297	rs3672808	6	139806000	1.82428	3.25622	8.28559	7.69053
mmu-miR-7a_st	rs13480684	10	85335200	1.04297	rs3706948	8	32975500	0.286553	1.79356	7.0324	7.26854
mmu-miR-7a_st	rs13480684	10	85335200	1.04297	rs3665028	8	37257300	0.161312	1.57318	7.31514	7.76134
mmu-miR-7a_st	rs13480684	10	85335200	1.04297	rs3667738	8	39555000	0.183468	1.56237	7.01118	7.41576
mmu-miR-7a_st	rs13480684	10	85335200	1.04297	rs13479716	8	40794500	0.16428	1.65901	8.03416	8.53273
mmu-miR-7a_st	rs13480684	10	85335200	1.04297	rs3703811	8	41741400	0.146232	1.55054	7.8982	8.45221
mmu-miR-7a_st	rs13480684	10	85335200	1.04297	rs6285803	8	98501200	0.415776	2.03186	8.04003	8.2775
mmu-miR-7a_st	rs13480684	10	85335200	1.04297	rs6287320	8	99916600	0.440953	1.97131	7.36058	7.52322
mmu-miR-7a_st	rs13480684	10	85335200	1.04297	rs13479947	8	101830000	0.414583	2.02156	7.54445	7.70306
mmu-miR-7a_st	rs13480684	10	85335200	1.04297	rs3706149	8	103944000	0.406175	1.95186	7.46997	7.66612
mmu-miR-7a_st	rs13480684	10	85335200	1.04297	rs3669235	8	104574000	0.495417	2.01124	7.52661	7.68955
mmu-miR-7a_st	rs13480684	10	85335200	1.04297	rs3705275	8	105860000	0.628095	2.52911	7.56473	7.35557
mmu-miR-7a_st	rs13480684	10	85335200	1.04297	rs3708073	8	124284000	0.207247	1.76125	7.62239	7.98236
mmu-miR-7a_st	rs13480684	10	85335200	1.04297	rs6377872	8	124875000	0.303041	1.97698	7.64343	7.85166
mmu-miR-7a_st	CEL.10_86322095	10	86050800	0.768539	rs3689658	2	85518800	1.12163	2.75489	8.57039	8.39583
mmu-miR-7a_st	CEL.10_86322095	10	86050800	0.768539	rs3672808	6	139806000	1.82428	2.81779	8.03629	7.71012
mmu-miR-7a_st	CEL.10_86322095	10	86050800	0.768539	rs3705275	8	105860000	0.628095	2.11771	7.26097	7.29773
mmu-miR-7a_st	rs3089366	10	89143700	0.460624	rs3672808	6	139806000	1.82428	2.67768	7.85229	7.59125
mmu-miR-7a_st	rs13481173	11	96466100	0.891844	rs13480684	10	85335200	1.04297	4.11119	8.43671	7.2303
mmu-miR-7a_st	rs13481173	11	96466100	0.891844	CEL.10_86322095	10	86050800	0.768539	3.5478	8.24082	7.41786
mmu-miR-7a_st	CEL.12_40646532	12	46585100	1.18855	rs13480740	10	103516000	0.229065	1.54334	6.86456	7.25909
mmu-miR-7a_st	CEL.12_40646532	12	46585100	1.18855	rs6290359	10	107428000	0.316635	1.66957	7.07245	7.40758
mmu-miR-7a_st	rs3716095	12	88386400	1.47019	rs13480684	10	85335200	1.04297	3.50666	8.44201	7.69651
mmu-miR-7a_st	rs13482455	15	16660900	5.75008	rs6157620	1	185386000	1.11825	7.59763	10.8035	7.45612
mmu-miR-7a_st	rs13482469	15	20872100	5.43727	rs6157620	1	185386000	1.11825	7.34537	10.8425	7.73576
mmu-miR-7a_st	rs13482477	15	22448900	4.27721	rs6157620	1	185386000	1.11825	6.11539	10.3321	8.08544
mmu-miR-7a_st	rs13482482	15	24523400	2.94558	rs6157620	1	185386000	1.11825	4.51519	9.66839	8.47192
mmu-miR-7a_st	rs4189277	16	57292500	0.159416	CEL.12_40646532	12	46585100	1.18855	1.74943	7.14247	7.43037
mmu-miR-7a_st	rs4193069	16	60978100	0.397199	CEL.12_40646532	12	46585100	1.18855	2.14147	7.66699	7.76062
mmu-miR-7a_st	rs4197150	16	66296700	0.35678	CEL.12_40646532	12	46585100	1.18855	2.11335	7.89715	8.05203
mmu-miR-7a_st	rs4197715	16	67263400	0.350155	CEL.12_38788391	12	44815100	1.10702	1.79552	6.95675	7.17817
mmu-miR-7a_st	rs4197715	16	67263400	0.350155	CEL.12_40646532	12	46585100	1.18855	2.1412	8.51858	8.76129
mmu-miR-7a_st	rs4197715	16	67263400	0.350155	gnf12.046.238	12	49028400	1.37329	2.33176	7.55442	7.48858
mmu-miR-7a_st	rs4198737	16	69011600	0.897378	rs6400423	8	129106000	0.463506	1.54858	6.82323	7.20693
mmu-miR-7a_st	rs6317052	16	79492900	0.995155	rs13479884	8	90183100	0.0632502	1.46327	6.90079	7.36136
mmu-miR-7a_st	rs6317052	16	79492900	0.995155	rs6391152	8	92377800	0.143886	1.64124	7.06268	7.4172
mmu-miR-7a_st	rs4211664	16	82781600	0.87959	rs6391152	8	92377800	0.143886	1.27473	6.79796	7.38439
mmu-miR-7a_st	rs4211664	16	82781600	0.87959	rs6400423	8	129106000	0.463506	1.36836	6.68241	7.17936
mmu-miR-7a_st	rs3680665	16	84553600	0.585763	rs13477726	4	57775300	0.0446745	0.632487	6.22609	7.24017
mmu-miR-7a_st	rs3680665	16	84553600	0.585763	rs3712541	4	59848100	0.0222586	0.558593	6.3029	7.39093
mmu-miR-7a_st	rs3680665	16	84553600	0.585763	rs3690581	4	62368200	0.00848466	0.502046	6.46149	7.61947
mmu-miR-7a_st	rs3680665	16	84553600	0.585763	rs3676928	4	82411000	0.0110367	0.696325	8.66276	9.92116
mmu-miR-7a_st	rs3680665	16	84553600	0.585763	rs3699276	4	82834300	0.0250573	0.678852	7.50233	8.64139
mmu-miR-7a_st	rs3680665	16	84553600	0.585763	rs6271003	4	92645000	0.0829029	0.728509	6.67824	7.67313
mmu-miR-7a_st	rs3680665	16	84553600	0.585763	rs3663950	4	135285000	0.386292	1.08569	7.39899	8.21588
mmu-miR-7a_st	rs3680665	16	84553600	0.585763	rs6391152	8	92377800	0.143886	0.801604	6.32323	7.20971
mmu-miR-7a_st	rs3680665	16	84553600	0.585763	rs13479922	8	95053700	0.232376	0.897484	6.39436	7.21347
mmu-miR-7a_st	rs3680665	16	84553600	0.585763	rs6285803	8	98501200	0.415776	1.18963	7.05196	7.74128
mmu-miR-7a_st	rs3680665	16	84553600	0.585763	rs6287320	8	99916600	0.440953	1.17335	6.73282	7.38649
mmu-miR-7a_st	rs3680665	16	84553600	0.585763	rs13479947	8	101830000	0.414583	1.10546	6.65719	7.35162
mmu-miR-7a_st	rs3680665	16	84553600	0.585763	rs3706149	8	103944000	0.406175	1.08798	6.51551	7.20212
mmu-miR-7a_st	rs3680665	16	84553600	0.585763	rs6400423	8	129106000	0.463506	1.05341	6.92206	7.69556
mmu-miR-7a_st	rs4214396	16	87498900	0.489994	rs13479884	8	90183100	0.0632502	0.568196	6.11797	7.17312
mmu-miR-7a_st	rs4214396	16	87498900	0.489994	rs6391152	8	92377800	0.143886	0.704472	6.34737	7.3173
mmu-miR-7a_st	petM.01322.2	16	88158200	0.556964	rs13479884	8	90183100	0.0632502	0.734272	6.60505	7.58543
mmu-miR-7a_st	petM.01322.2	16	88158200	0.556964	rs6391152	8	92377800	0.143886	0.920512	7.08749	7.98605
mmu-miR-7a_st	rs4217260	16	92999800	0.507004	rs13476649	2	95875900	0.574533	0.977755	6.43531	7.19648
mmu-miR-7a_st	rs4219905	16	93538300	0.57148	rs13476649	2	95875900	0.574533	1.23571	7.06858	7.72583
mmu-miR-7a_st	rs4219905	16	93538300	0.57148	rs13479884	8	90183100	0.0632502	0.866375	7.05425	7.9901
mmu-miR-7a_st	rs4219905	16	93538300	0.57148	rs6391152	8	92377800	0.143886	1.03892	7.06004	7.86433
mmu-miR-7a_st	rs3696981	16	97617000	0.92882	rs3676928	4	82411000	0.0110367	1.017	6.85298	7.64446
mmu-miR-7a_st	rs3696981	16	97617000	0.92882	rs13479884	8	90183100	0.0632502	1.44395	8.54038	9.26252
mmu-miR-7a_st	rs3696981	16	97617000	0.92882	rs6391152	8	92377800	0.143886	1.55293	7.99162	8.55817
mmu-miR-7a_st	rs3696981	16	97617000	0.92882	rs13480740	10	103516000	0.229065	1.12497	6.82449	7.52897
mmu-miR-7a_st	rs3696981	16	97617000	0.92882	rs6290359	10	107428000	0.316635	1.26064	6.95957	7.58159
mmu-miR-7a_st	rs3726555	17	16539500	0.0669558	CEL.10_86322095	10	86050800	0.768539	0.734968	6.4047	7.35724
mmu-miR-7a_st	rs3726555	17	16539500	0.0669558	rs6290359	10	107428000	0.316635	0.204379	5.96011	7.35236
mmu-miR-7a_st	rs3726555	17	16539500	0.0669558	rs6243755	10	108175000	0.273242	0.171673	5.8645	7.28505
mmu-miR-7a_st	rs13482899	17	17761200	0.0889165	CEL.10_86322095	10	86050800	0.768539	0.797336	6.84231	7.80386
mmu-miR-7a_st	rs3710829	19	38242900	0.0149446	CEL.12_40646532	12	46585100	1.18855	1.4095	6.85782	7.35187
mmu-miR-7a_st	rs13483643	19	45386100	0.0504691	rs3674314	18	51353900	1.78516	2.46962	7.45514	7.26834
mmu-miR-7a_st	rs13483643	19	45386100	0.0504691	gnf18.051.412	18	53262500	1.79041	2.53967	8.05734	7.93674
mmu-miR-136_st	rs3713033	19	5029690	0.0730142	rs13459176	15	3229030	1.55328	1.7978	6.9867	7.21168
mmu-miR-154_st	rs3708073	8	124284000	0.302092	rs8246404	2	136704000	0.568158	1.39239	7.119	7.66723
mmu-miR-154_st	rs6377872	8	124875000	0.140045	rs8246404	2	136704000	0.568158	0.970057	6.44635	7.21526
mmu-miR-154_st	rs13483746	20	47777000	0.446522	rs6194926	7	121509000	1.07937	1.81555	7.01124	7.22728
mmu-miR-295_st	rs6174757	9	67986200	0.0509489	rs13477487	3	149818000	0.21561	0.258907	6.26813	7.63549
mmu-miR-295_st	rs6355445	9	69810100	0.0179665	rs3657112	3	148028000	0.319389	0.297395	6.52063	7.87717
mmu-miR-295_st	rs6355445	9	69810100	0.0179665	rs13477487	3	149818000	0.21561	0.166268	6.36418	7.84754
mmu-miR-295_st	rs13480271	9	72676600	0.0179192	rs3657112	3	148028000	0.319389	0.290281	6.68199	8.06392
mmu-miR-337-3p_st	rs3693942	13	55054000	0.0256832	rs3663950	4	135285000	0.195545	0.108887	5.68696	7.17222
mmu-miR-501-3p_st	rs6287980	2	13639800	1.13543	rs13475706	1	5896450	0.840901	3.06518	8.07727	7.57801
mmu-miR-501-3p_st	rs6287980	2	13639800	1.13543	rs3716083	1	9013810	0.718488	3.23504	8.63917	8.13641
mmu-miR-501-3p_st	rs6287980	2	13639800	1.13543	rs3722996	1	11259300	0.711226	2.98932	8.42005	8.04836
mmu-miR-501-3p_st	CZECH.2_15618849	2	15589400	1.32595	rs13475706	1	5896450	0.840901	3.47892	8.47715	7.76027
mmu-miR-501-3p_st	CZECH.2_15618849	2	15589400	1.32595	rs3716083	1	9013810	0.718488	3.70781	9.17983	8.45551
mmu-miR-501-3p_st	CZECH.2_15618849	2	15589400	1.32595	rs3722996	1	11259300	0.711226	3.43405	8.93831	8.35704
mmu-miR-501-3p_st	rs6402127	2	17721900	1.93933	rs3716083	1	9013810	0.718488	4.53769	8.77009	7.31838
mmu-miR-501-3p_st	rs6402127	2	17721900	1.93933	rs3722996	1	11259300	0.711226	4.30463	8.6955	7.40607
mmu-miR-501-3p_st	rs13476366	2	19320500	1.86027	rs3716083	1	9013810	0.718488	4.42965	8.80873	7.45205
mmu-miR-501-3p_st	rs13476366	2	19320500	1.86027	rs3722996	1	11259300	0.711226	4.24476	8.88898	7.69593
mmu-miR-542-3p_st	rs13480684	10	85335200	0.707745	rs3711088	6	148260000	0.0436645	0.828841	6.88496	7.82733
mmu-miR-542-3p_st	rs4200124	16	70695000	1.11808	rs3718776	5	150393000	0.139798	1.49575	7.92435	8.49342
mmu-miR-542-3p_st	rs3702604	17	41091700	0.630201	rs3680665	16	84553600	1.90418	3.6052	8.60785	7.82736
mmu-miR-542-3p_st	CEL.17_39772541	17	41761400	0.523647	rs4200124	16	70695000	1.11808	1.84493	7.08116	7.28764
mmu-miR-542-3p_st	CEL.17_39772541	17	41761400	0.523647	rs3680665	16	84553600	1.90418	3.51541	8.42051	7.66356
mmu-miR-542-3p_st	rs13482997	17	43961500	0.563202	rs4200124	16	70695000	1.11808	1.94064	7.43784	7.63654
mmu-miR-542-3p_st	rs13482997	17	43961500	0.563202	rs3680665	16	84553600	1.90418	3.61559	8.45668	7.63328
mmu-miR-542-3p_st	rs6409750	17	47478400	0.35486	rs4200124	16	70695000	1.11808	1.75819	7.00053	7.25747
mmu-miR-542-3p_st	rs6409750	17	47478400	0.35486	rs3680665	16	84553600	1.90418	3.2568	7.94339	7.27164
mmu-miR-542-3p_st	rs3660245	18	9273500	0.911113	rs4211664	16	82781600	2.01562	3.33784	8.38379	7.75023
mmu-miR-542-3p_st	rs3660245	18	9273500	0.911113	rs3680665	16	84553600	1.90418	3.51394	8.46218	7.71589
mmu-miR-542-3p_st	rs4231742	18	11084800	0.797575	rs4211664	16	82781600	2.01562	3.2059	8.38489	7.84853
mmu-miR-542-3p_st	rs4231742	18	11084800	0.797575	rs3680665	16	84553600	1.90418	3.29625	8.25738	7.62645
mmu-miR-742_st	rs3657112	3	148028000	0.34773	rs6173215	1	22747700	1.64642	2.49985	7.6006	7.42014
mmu-miR-742_st	rs3657112	3	148028000	0.34773	rs3677683	1	27321100	1.46058	2.24304	7.49498	7.48299
mmu-miR-742_st	rs3657112	3	148028000	0.34773	rs3707642	1	32568200	1.39221	2.08414	7.33427	7.4093
mmu-miR-742_st	rs3657112	3	148028000	0.34773	rs3681732	1	34187800	1.36653	1.97672	7.2828	7.42761
mmu-miR-742_st	rs3657112	3	148028000	0.34773	gnf01.036.770	1	40030500	0.643565	0.903358	6.43999	7.26101
mmu-miR-742_st	rs3657112	3	148028000	0.34773	rs13475827	1	40990800	0.677339	0.98018	6.99539	7.8354
mmu-miR-742_st	rs3657112	3	148028000	0.34773	rs13475834	1	42520900	0.371564	0.598431	6.55011	7.63604
mmu-miR-742_st	rs3657112	3	148028000	0.34773	CEL.1_44668113	1	44381700	0.29757	0.597409	7.19973	8.36754
mmu-miR-742_st	rs3657112	3	148028000	0.34773	rs13475847	1	45969100	0.292081	0.551443	7.15245	8.35253
mmu-miR-742_st	rs3657112	3	148028000	0.34773	rs13475851	1	47538000	0.335354	0.604553	7.56619	8.77161
mmu-miR-742_st	rs3657112	3	148028000	0.34773	CEL.1_49993068	1	49680200	0.331952	0.584127	7.90223	9.16214
mmu-miR-742_st	rs3657112	3	148028000	0.34773	rs13475866	1	51455400	0.277086	0.459709	6.12661	7.28013
mmu-miR-742_st	rs3657112	3	148028000	0.34773	rs6183203	1	53533000	0.555614	0.857142	6.90848	7.8318
mmu-miR-742_st	rs3657112	3	148028000	0.34773	rs3723035	1	55612000	0.67738	1.00777	7.47338	8.35837
mmu-miR-742_st	rs3657112	3	148028000	0.34773	rs13475881	1	58439300	0.291512	0.609165	7.61794	8.82569
mmu-miR-742_st	rs3657112	3	148028000	0.34773	rs6353774	1	59779900	0.186842	0.437615	7.08626	8.37594
mmu-miR-742_st	rs3657112	3	148028000	0.34773	rs3716105	1	61597400	0.170582	0.422246	6.96686	8.2565
mmu-miR-742_st	rs3657112	3	148028000	0.34773	rs6322485	1	63303600	0.11636	0.361703	6.70702	8.02234
mmu-miR-742_st	rs3657112	3	148028000	0.34773	rs6395308	1	64919600	0.136137	0.399307	7.03321	8.35102
mmu-miR-742_st	rs3657112	3	148028000	0.34773	rs6288543	1	68556900	0.177689	0.40261	6.93658	8.24042
mmu-miR-742_st	rs3657112	3	148028000	0.34773	rs6191076	1	72000700	0.175579	0.353482	6.35071	7.63202
mmu-miR-742_st	rs3657112	3	148028000	0.34773	rs13475919	1	73020500	0.0902623	0.299324	7.05135	8.46478
mmu-miR-742_st	rs3657112	3	148028000	0.34773	gnf01.075.385	1	77901100	0.0989967	0.370494	6.84838	8.17165
mmu-miR-742_st	rs3657112	3	148028000	0.34773	rs13475939	1	78684200	0.0465387	0.311369	6.61611	7.9696
mmu-miR-742_st	rs3657112	3	148028000	0.34773	mCV23431007	1	80322300	0.0164054	0.303667	6.50941	7.85838
mmu-miR-742_st	rs3657112	3	148028000	0.34773	rs13475946	1	80719200	0.00313158	0.227956	6.63017	8.0714
mmu-miR-742_st	rs3657112	3	148028000	0.34773	rs3723062	1	87878400	0.00267407	0.275201	6.62646	8.01749
mmu-miR-742_st	rs3657112	3	148028000	0.34773	UT_1_89.100476	1	89095300	0.049218	0.466223	6.42918	7.61505
mmu-miR-742_st	rs3657112	3	148028000	0.34773	rs13476003	1	99682200	0.0496391	0.452096	6.34426	7.53234
mmu-miR-742_st	rs3657112	3	148028000	0.34773	rs13476012	1	101801000	0.0339587	0.404827	6.19934	7.41312
mmu-miR-742_st	rs3657112	3	148028000	0.34773	rs6368370	1	103746000	0.030981	0.365029	6.09992	7.33945
mmu-miR-742_st	rs3657112	3	148028000	0.34773	CEL.1_103251925	1	105247000	0.0229509	0.327929	5.90974	7.16242
mmu-miR-742_st	rs3657112	3	148028000	0.34773	CEL.1_105423103	1	107398000	0.0175975	0.292164	6.18756	7.51063
mmu-miR-742_st	rs3657112	3	148028000	0.34773	rs13476050	1	112508000	0.0376353	0.353729	6.43361	7.72457
mmu-miR-742_st	rs3657112	3	148028000	0.34773	rs3726043	1	113654000	0.0371979	0.358721	6.07282	7.31515
mmu-miR-742_st	rs3657112	3	148028000	0.34773	rs3699561	1	132989000	0.0500005	0.377624	6.25374	7.50007
mmu-miR-742_st	rs3657112	3	148028000	0.34773	rs3724826	1	133402000	0.0336294	0.338614	6.40694	7.70941
mmu-miR-742_st	rs3657112	3	148028000	0.34773	rs13476119	1	136107000	0.00761266	0.264674	6.00931	7.34003
mmu-miR-742_st	rs3657112	3	148028000	0.34773	CZECH.2_15618849	2	15589400	0.772956	1.21195	6.63986	7.24962
mmu-miR-742_st	rs3657112	3	148028000	0.34773	rs6402127	2	17721900	0.771673	1.17186	6.66295	7.30708
mmu-miR-742_st	rs13479191	7	36917100	0.346086	rs13477681	4	46188100	0.4678	0.887701	6.5508	7.40021
mmu-miR-742_st	gnf07.032.889	7	48180400	0.307275	rs13477681	4	46188100	0.4678	0.82325	6.30285	7.16876
mmu-miR-742_st	rs13481783	13	42935400	0.149638	rs3657112	3	148028000	0.34773	0.526565	6.16347	7.26141
mmu-miR-742_st	rs3719497	17	25639300	1.67562	rs13478352	5	81559400	0.654378	3.35245	8.05173	7.33244
mmu-miR-742_st	rs3719497	17	25639300	1.67562	rs3721607	5	82934300	0.482573	3.14318	8.41181	7.92699
mmu-miR-742_st	rs3719497	17	25639300	1.67562	rs3667334	5	83471000	0.120175	2.39934	8.39292	8.43455
mmu-miR-742_st	rs13483712	20	9129380	0.0278275	rs3657112	3	148028000	0.34773	0.304469	6.79917	8.18003
