# Supplementary material for: Dissecting genetics of cutaneous miRNA in a mouse model of an autoimmune blistering disease
Source: BMC Genomics. 2016 Feb 16;17:112. doi: 10.1186/s12864-016-2455-2 (PMC4755013; doi:10.1186/s12864-016-2455-2)
Supplement: Additional file 1: Figure S1. — Flowchart describing the workflow of analysis. The flowchart provides an overview of the analysis performed for understanding regulation of miRNAs and their contribution to the disease phenotype. Figure S2 Interaction network accessed via IPA software for epistasis of miR-501. The graph depicts the interacting genes identified from epistasis scan of miRNA miR-501 in chromosome 1 and chromosome 2. The graph shows all known gene interactions between the two loci where genes colored in yellow are from locus on chromosome 2 and green are from locus on chromosome 1. The red line shows the possible pathway for the regulation of miR-501. Figure S3 qRT-PCR validation of miR-223 expression in EBA and normal murine skin. (ZIP 637 kb) [file 12864_2016_2455_MOESM1_ESM.zip › Supplement/Supplement2.xls]

## Sheet: Supplement2
ID	logFC	t	P.Value	adj.P.Val	B
mmu-miR-379_st	1.80379	3.98842	0.000126691	0.0443906	0.961375
mmu-miR-223_st	0.949392	3.94968	0.000145782	0.0443906	0.83919
mmu-miR-365_st	-0.427935	-3.47337	0.000760787	0.14951	-0.591216
mmu-miR-127_st	1.34872	3.39596	0.000982004	0.14951	-0.810585
mmu-miR-21_st	1.36026	3.32184	0.00124938	0.152175	-1.01706
mmu-miR-382_st	1.11117	3.18241	0.00194604	0.170531	-1.39564
mmu-miR-193b_st	-1.06079	-3.18011	0.00196013	0.170531	-1.40178
mmu-miR-1224_st	1.06446	2.68236	0.0085536	0.531159	-2.64352
mmu-miR-465c-3p_st	-0.176535	-2.66801	0.00890171	0.531159	-2.67668
mmu-miR-698_st	0.424793	2.65295	0.00928092	0.531159	-2.71133
mmu-miR-130b_st	0.688815	2.62219	0.010101	0.531159	-2.78155
mmu-miR-425_st	0.977274	2.60921	0.0104662	0.531159	-2.81097
mmu-miR-92b_st	0.438429	2.48565	0.0145884	0.651741	-3.08473
mmu-miR-18a_st	0.998879	2.47555	0.0149825	0.651741	-3.1066
mmu-miR-132_st	0.690471	2.44855	0.0160828	0.652962	-3.16467
mmu-miR-155_st	0.980182	2.3323	0.0216876	0.72931	-3.40826
mmu-miR-500_st	0.789087	2.31772	0.0225006	0.72931	-3.43808
mmu-miR-883b-5p_st	-0.114875	-2.31522	0.0226429	0.72931	-3.44319
mmu-miR-31_st	1.14253	2.31328	0.0227535	0.72931	-3.44713
mmu-miR-345-5p_st	-0.637895	-2.28395	0.0244873	0.730133	-3.5065
mmu-miR-362-5p_st	0.523145	2.25993	0.0259927	0.730133	-3.55461
mmu-miR-433-star_st	0.186277	2.25222	0.0264928	0.730133	-3.56996
mmu-miR-16_st	0.252355	2.23597	0.0275748	0.730133	-3.60216
mmu-miR-140-star_st	-0.187621	-2.20079	0.0300496	0.762508	-3.67112
mmu-miR-152_st	0.846493	2.18161	0.031479	0.766828	-3.70831
mmu-miR-26b-star_st	0.295105	2.14791	0.0341346	0.785484	-3.77294
mmu-miR-10b_st	0.749824	2.11555	0.0368656	0.785484	-3.83416
mmu-miR-666-5p_st	-0.174223	-2.09559	0.0386423	0.785484	-3.87149
mmu-miR-590-3p_st	-0.112199	-2.07397	0.0406499	0.785484	-3.91157
mmu-miR-182_st	-0.653062	-2.07203	0.0408343	0.785484	-3.91515
mmu-miR-29b_st	-0.16503	-2.06548	0.0414619	0.785484	-3.92719
mmu-miR-329_st	0.402735	2.03733	0.0442562	0.785484	-3.97861
mmu-miR-467a_st	-0.222843	-2.02356	0.0456814	0.785484	-4.00353
mmu-miR-214_st	0.591516	2.00484	0.0476813	0.785484	-4.03716
mmu-miR-532-5p_st	0.764108	1.98365	0.0500345	0.785484	-4.07487
mmu-let-7e_st	0.103755	1.98258	0.0501557	0.785484	-4.07676
mmu-miR-201_st	0.152645	1.97372	0.0511712	0.785484	-4.09243
mmu-miR-681_st	-0.118528	-1.94825	0.0541856	0.785484	-4.13705
mmu-miR-741_st	-0.152445	-1.94704	0.0543325	0.785484	-4.13916
mmu-miR-714_st	0.758168	1.94603	0.0544557	0.785484	-4.14092
mmu-miR-105_st	-0.136174	-1.93234	0.056145	0.785484	-4.16467
mmu-miR-409-3p_st	0.397505	1.93	0.056438	0.785484	-4.16871
mmu-miR-133a_st	-0.825717	-1.92824	0.0566588	0.785484	-4.17174
mmu-miR-423-5p_st	-0.494281	-1.92751	0.0567509	0.785484	-4.173
mmu-miR-214-star_st	0.495065	1.90318	0.0598914	0.81053	-4.21474
mmu-miR-186-star_st	-0.183101	-1.87851	0.0632225	0.818842	-4.25655
mmu-miR-679_st	-0.137631	-1.87761	0.063347	0.818842	-4.25806
mmu-miR-324-3p_st	-0.295822	-1.86906	0.0645393	0.818842	-4.27243
mmu-miR-7a-star_st	-0.128996	-1.83392	0.0696374	0.865494	-4.33082
mmu-miR-291a-3p_st	0.129559	1.79852	0.0751094	0.877007	-4.38861
mmu-miR-466f_st	-0.186672	-1.79441	0.0757663	0.877007	-4.39525
mmu-miR-323-3p_st	-0.121302	-1.78084	0.0779731	0.877007	-4.41709
mmu-miR-23b_st	-0.114527	-1.77464	0.0789978	0.877007	-4.427
mmu-miR-326_st	0.165864	1.75059	0.0830813	0.877007	-4.46519
mmu-miR-297c_st	-0.121012	-1.71154	0.0900798	0.877007	-4.52614
mmu-miR-449c_st	-0.162764	-1.71115	0.0901516	0.877007	-4.52674
mmu-miR-296-5p_st	-0.308012	-1.69759	0.0926934	0.877007	-4.5476
mmu-miR-675-3p_st	-0.145988	-1.68994	0.0941514	0.877007	-4.55929
mmu-miR-191-star_st	-0.138356	-1.68478	0.0951469	0.877007	-4.56716
mmu-miR-93_st	-0.165163	-1.68125	0.0958337	0.877007	-4.57253
mmu-miR-199a-5p_st	0.570162	1.67935	0.0962042	0.877007	-4.57542
mmu-miR-106a_st	0.750182	1.66795	0.0984519	0.877007	-4.59265
mmu-miR-325_st	-0.164555	-1.64882	0.10232	0.877007	-4.62132
mmu-miR-875-3p_st	0.111209	1.64108	0.10392	0.877007	-4.63284
mmu-miR-466i_st	0.330519	1.62165	0.108025	0.877007	-4.66153
mmu-miR-133b_st	-0.605669	-1.611	0.11033	0.877007	-4.67711
mmu-miR-483_st	0.250741	1.60672	0.111266	0.877007	-4.68335
mmu-miR-296-3p_st	-0.13977	-1.60541	0.111555	0.877007	-4.68525
mmu-miR-297c-star_st	0.212436	1.6023	0.112242	0.877007	-4.68977
mmu-miR-186_st	-0.118744	-1.59584	0.113679	0.877007	-4.69913
mmu-miR-707_st	0.228603	1.56854	0.119911	0.877007	-4.73827
mmu-miR-298_st	-0.226691	-1.56572	0.120571	0.877007	-4.74228
mmu-miR-292-3p_st	0.0890942	1.55648	0.122751	0.877007	-4.75537
mmu-miR-218-2-star_st	0.194058	1.55429	0.123272	0.877007	-4.75846
mmu-miR-322-star_st	-0.177741	-1.54402	0.12574	0.877007	-4.7729
mmu-miR-763_st	-0.132503	-1.5437	0.125816	0.877007	-4.77334
mmu-miR-143_st	0.291117	1.53974	0.126779	0.877007	-4.77888
mmu-miR-122_st	-0.632883	-1.53363	0.128277	0.877007	-4.78741
mmu-miR-582-3p_st	-0.153701	-1.53134	0.12884	0.877007	-4.79059
mmu-miR-491_st	-0.268084	-1.53034	0.129088	0.877007	-4.79199
mmu-miR-671-5p_st	0.27047	1.52215	0.131124	0.877007	-4.80333
mmu-miR-146b_st	0.569055	1.51806	0.132153	0.877007	-4.80898
mmu-miR-199a-3p_st	0.750397	1.5144	0.133075	0.877007	-4.81401
mmu-miR-150_st	0.514532	1.51427	0.133108	0.877007	-4.81419
mmu-miR-1198_st	0.378102	1.5092	0.134397	0.877007	-4.82115
mmu-miR-203-star_st	-0.130453	-1.50779	0.134758	0.877007	-4.82309
mmu-miR-216a_st	0.117159	1.47169	0.144242	0.877007	-4.87198
mmu-miR-434-3p_st	0.313693	1.46976	0.144762	0.877007	-4.87456
mmu-miR-126-3p_st	0.508451	1.46806	0.145225	0.877007	-4.87684
mmu-miR-149_st	-0.425691	-1.45919	0.147644	0.877007	-4.88865
mmu-miR-879-star_st	0.0705866	1.45499	0.148802	0.877007	-4.89422
mmu-miR-361_st	0.579525	1.45056	0.150028	0.877007	-4.90007
mmu-miR-1193_st	-0.1777	-1.44001	0.152984	0.877007	-4.91395
mmu-miR-693-3p_st	-0.0789475	-1.43816	0.153509	0.877007	-4.91638
mmu-miR-291b-5p_st	-0.416022	-1.43459	0.15452	0.877007	-4.92105
mmu-miR-148a_st	0.227608	1.43326	0.1549	0.877007	-4.92279
mmu-miR-10b-star_st	-0.0944399	-1.4259	0.157009	0.877007	-4.93237
mmu-miR-466k_st	-0.137525	-1.42169	0.158224	0.877007	-4.93782
mmu-miR-669f_st	0.150178	1.41854	0.15914	0.877007	-4.9419
mmu-miR-485-star_st	0.27139	1.41824	0.159228	0.877007	-4.9423
mmu-miR-877_st	0.274634	1.41824	0.159228	0.877007	-4.9423
mmu-miR-490_st	-0.110403	-1.41653	0.159725	0.877007	-4.9445
mmu-miR-339-3p_st	0.108588	1.41438	0.160354	0.877007	-4.94727
mmu-miR-302b-star_st	0.0933748	1.40304	0.163699	0.877007	-4.96183
mmu-miR-1_st	0.430223	1.40049	0.16446	0.877007	-4.9651
mmu-miR-1192_st	0.166385	1.39712	0.165467	0.877007	-4.96939
mmu-miR-467b_st	-0.108752	-1.37853	0.171115	0.877007	-4.99292
mmu-miR-141-star_st	-0.166212	-1.37761	0.171397	0.877007	-4.99407
mmu-miR-350_st	-0.180191	-1.37622	0.171825	0.877007	-4.99582
mmu-miR-467g_st	-0.175736	-1.37117	0.17339	0.877007	-5.00215
mmu-miR-339-5p_st	-0.338426	-1.36233	0.176152	0.877007	-5.01317
mmu-miR-652_st	-0.448686	-1.35939	0.17708	0.877007	-5.01683
mmu-miR-199b-star_st	0.407571	1.35615	0.178103	0.877007	-5.02084
mmu-miR-184_st	-0.231673	-1.3555	0.17831	0.877007	-5.02164
mmu-miR-18a-star_st	-0.134054	-1.35471	0.178561	0.877007	-5.02262
mmu-miR-449a_st	-0.085141	-1.35445	0.178643	0.877007	-5.02294
mmu-let-7d_st	0.0929211	1.35281	0.179164	0.877007	-5.02496
mmu-miR-1195_st	-0.537297	-1.3524	0.179296	0.877007	-5.02548
mmu-miR-433_st	0.0804782	1.34708	0.180998	0.877007	-5.03203
mmu-miR-199b_st	0.66636	1.33214	0.185839	0.877007	-5.0503
mmu-miR-343_st	-0.110083	-1.33144	0.186068	0.877007	-5.05116
mmu-miR-455_st	-0.542836	-1.31999	0.189851	0.877007	-5.06503
mmu-miR-142-3p_st	0.105544	1.31769	0.190617	0.877007	-5.0678
mmu-miR-466d-5p_st	-0.0909148	-1.31305	0.19217	0.877007	-5.07338
mmu-miR-139-3p_st	-0.160574	-1.30533	0.194773	0.877007	-5.08261
mmu-miR-19b_st	0.559199	1.29974	0.196677	0.877007	-5.08927
mmu-miR-145-star_st	-0.0830342	-1.29857	0.197076	0.877007	-5.09066
mmu-miR-467f_st	0.288278	1.29143	0.199531	0.877007	-5.09912
mmu-miR-297b-3p_st	-0.201284	-1.29098	0.199684	0.877007	-5.09964
mmu-miR-469_st	-0.123264	-1.29045	0.199867	0.877007	-5.10026
mmu-miR-540-5p_st	-0.127132	-1.28676	0.201147	0.877007	-5.10462
mmu-miR-188-3p_st	-0.150465	-1.2815	0.20298	0.877007	-5.11079
mmu-miR-483-star_st	-0.402994	-1.27929	0.203752	0.877007	-5.11338
mmu-miR-654-3p_st	0.178843	1.27322	0.205891	0.877007	-5.12047
mmu-miR-299-star_st	0.164049	1.27148	0.206505	0.877007	-5.12249
mmu-miR-93-star_st	-0.118773	-1.26853	0.207553	0.877007	-5.12593
mmu-miR-695_st	0.272089	1.26512	0.208768	0.877007	-5.12988
mmu-miR-195_st	0.357102	1.26433	0.209047	0.877007	-5.13079
mmu-miR-711_st	0.202813	1.26296	0.209537	0.877007	-5.13237
mmu-miR-205_st	-0.164193	-1.26091	0.210274	0.877007	-5.13474
mmu-miR-224_st	-0.100442	-1.25905	0.210939	0.877007	-5.13688
mmu-miR-106b_st	0.468638	1.25597	0.21205	0.877007	-5.14043
mmu-miR-7b_st	-0.0912569	-1.25571	0.212145	0.877007	-5.14073
mmu-miR-1188_st	0.0809314	1.25261	0.213268	0.877007	-5.14429
mmu-miR-450a-5p_st	-0.0837366	-1.25227	0.213389	0.877007	-5.14468
mmu-miR-217_st	-0.116771	-1.25075	0.213941	0.877007	-5.14641
mmu-miR-222_st	-0.398543	-1.2452	0.215966	0.877007	-5.15276
mmu-miR-297a-star_st	0.160258	1.24341	0.21662	0.877007	-5.15479
mmu-miR-582-5p_st	0.112518	1.23224	0.220747	0.877007	-5.16746
mmu-miR-488-star_st	-0.144545	-1.22917	0.22189	0.877007	-5.17092
mmu-miR-320_st	-0.417864	-1.22544	0.223287	0.877007	-5.17512
mmu-miR-134_st	0.268716	1.22454	0.223624	0.877007	-5.17613
mmu-miR-377_st	-0.0928613	-1.22363	0.223965	0.877007	-5.17715
mmu-miR-181c_st	-0.282479	-1.22202	0.224569	0.877007	-5.17894
mmu-miR-208a_st	0.114195	1.22158	0.224735	0.877007	-5.17944
mmu-miR-881_st	0.0647761	1.22156	0.224744	0.877007	-5.17946
mmu-miR-294_st	-0.10442	-1.21587	0.226894	0.877007	-5.18582
mmu-miR-715_st	-0.14596	-1.21419	0.227532	0.877007	-5.18769
mmu-miR-717_st	0.0887813	1.20256	0.231985	0.888546	-5.20057
mmu-miR-194_st	0.343816	1.19786	0.233799	0.889898	-5.20573
mmu-miR-125b-3p_st	0.21179	1.18923	0.237163	0.897094	-5.21518
mmu-miR-466e-5p_st	-0.0746231	-1.17217	0.24391	0.906821	-5.23365
mmu-miR-206_st	-0.374843	-1.16976	0.244876	0.906821	-5.23624
mmu-miR-196a_st	0.0649174	1.16599	0.24639	0.906821	-5.24028
mmu-miR-33_st	-0.0845156	-1.15488	0.250889	0.906821	-5.25211
mmu-miR-135b_st	-0.0934524	-1.15464	0.250986	0.906821	-5.25236
mmu-miR-876-5p_st	-0.0693073	-1.14644	0.254348	0.906821	-5.26102
mmu-miR-694_st	0.0549432	1.14016	0.25694	0.906821	-5.26761
mmu-miR-762_st	-0.39763	-1.13583	0.25874	0.906821	-5.27214
mmu-miR-744-star_st	0.173208	1.13567	0.258808	0.906821	-5.27231
mmu-miR-690_st	0.106737	1.13355	0.259693	0.906821	-5.27452
mmu-miR-615-5p_st	0.186169	1.13338	0.259763	0.906821	-5.27469
mmu-miR-383_st	0.0829587	1.13188	0.260388	0.906821	-5.27625
mmu-miR-295_st	0.0762922	1.12709	0.2624	0.906821	-5.28122
mmu-let-7i_st	0.330695	1.12198	0.264555	0.906821	-5.28649
mmu-miR-704_st	-0.107794	-1.12121	0.264883	0.906821	-5.28729
mmu-miR-568_st	-0.0644966	-1.11728	0.266551	0.906821	-5.29133
mmu-let-7d-star_st	0.20484	1.11305	0.268353	0.906821	-5.29566
mmu-miR-883a-5p_st	-0.12182	-1.10579	0.271469	0.906821	-5.30306
mmu-miR-181a_st	0.322	1.10431	0.272106	0.906821	-5.30456
mmu-miR-7a_st	0.0907795	1.10112	0.273485	0.906821	-5.30779
mmu-miR-465c-5p_st	0.0575533	1.09765	0.274993	0.906821	-5.3113
mmu-miR-29a-star_st	-0.0602404	-1.08958	0.278515	0.906821	-5.31941
mmu-miR-20b_st	0.388027	1.08806	0.279182	0.906821	-5.32093
mmu-miR-335-5p_st	-0.134312	-1.07449	0.285189	0.906821	-5.33442
mmu-miR-125b-5p_st	-0.123956	-1.07417	0.285329	0.906821	-5.33473
mmu-miR-376b-star_st	0.0678408	1.06593	0.28902	0.906821	-5.34284
mmu-miR-421_st	0.280395	1.06568	0.289132	0.906821	-5.34309
mmu-miR-450b-3p_st	-0.0653512	-1.06518	0.289357	0.906821	-5.34358
mmu-miR-702_st	-0.199362	-1.06439	0.289714	0.906821	-5.34435
mmu-miR-411_st	0.22468	1.06395	0.28991	0.906821	-5.34478
mmu-miR-27a-star_st	-0.154789	-1.06335	0.290181	0.906821	-5.34537
mmu-miR-686_st	-0.093763	-1.04997	0.296259	0.906821	-5.35837
mmu-miR-466g_st	0.191201	1.0491	0.296661	0.906821	-5.35922
mmu-miR-770-5p_st	0.0845224	1.04896	0.296725	0.906821	-5.35935
mmu-miR-23a_st	-0.0861	-1.04705	0.2976	0.906821	-5.36119
mmu-miR-880_st	-0.105263	-1.03921	0.301213	0.906821	-5.36872
mmu-miR-154_st	0.152905	1.03912	0.301253	0.906821	-5.3688
mmu-miR-15a_st	0.383509	1.03777	0.301878	0.906821	-5.37009
mmu-miR-181b_st	0.393789	1.03646	0.302486	0.906821	-5.37134
mmu-miR-1186_st	0.1162	1.02973	0.305621	0.906821	-5.37774
mmu-miR-709_st	-0.0983274	-1.02839	0.306244	0.906821	-5.379
mmu-miR-450a-3p_st	-0.0849871	-1.01587	0.312143	0.906821	-5.39079
mmu-miR-129-3p_st	-0.153612	-1.01385	0.313101	0.906821	-5.39268
mmu-miR-140_st	0.328473	1.01126	0.31433	0.906821	-5.39509
mmu-let-7a_st	0.125551	1.00856	0.31562	0.906821	-5.3976
mmu-miR-410_st	-0.092906	-1.00634	0.31668	0.906821	-5.39966
mmu-miR-30c-2-star_st	-0.120521	-1.00497	0.317333	0.906821	-5.40092
mmu-miR-493_st	0.0809491	0.998525	0.320433	0.906821	-5.40687
mmu-miR-669i_st	0.136467	0.998331	0.320527	0.906821	-5.40705
mmu-miR-718_st	0.0902651	0.997352	0.320999	0.906821	-5.40795
mmu-miR-302d_st	-0.081211	-0.995036	0.322119	0.906821	-5.41008
mmu-miR-384-5p_st	-0.0766963	-0.993777	0.322728	0.906821	-5.41123
mmu-miR-671-3p_st	0.127542	0.989871	0.324624	0.906821	-5.4148
mmu-miR-29a_st	-0.248188	-0.989314	0.324896	0.906821	-5.41531
mmu-miR-450b-5p_st	0.0857663	0.988223	0.325427	0.906821	-5.4163
mmu-miR-742-star_st	-0.0754272	-0.988107	0.325483	0.906821	-5.41641
mmu-miR-541_st	0.24954	0.986905	0.326069	0.906821	-5.4175
mmu-miR-200b_st	0.40412	0.982759	0.328096	0.906821	-5.42126
mmu-miR-466f-5p_st	-0.0881476	-0.981966	0.328485	0.906821	-5.42198
mmu-miR-133a-star_st	-0.0942359	-0.98076	0.329076	0.906821	-5.42307
mmu-miR-325-star_st	0.0862258	0.971679	0.333553	0.91355	-5.43124
mmu-miR-486_st	0.326302	0.969731	0.334518	0.91355	-5.43298
mmu-miR-30c-1-star_st	-0.0682555	-0.958404	0.340169	0.916715	-5.44304
mmu-miR-495_st	0.0587187	0.95263	0.343073	0.916715	-5.44813
mmu-miR-337-3p_st	0.0827164	0.94935	0.344729	0.916715	-5.451
mmu-miR-127-star_st	0.0877425	0.945409	0.346727	0.916715	-5.45445
mmu-let-7a-star_st	-0.0632783	-0.941851	0.348537	0.916715	-5.45754
mmu-miR-139-5p_st	-0.131705	-0.938759	0.350115	0.916715	-5.46022
mmu-miR-19a_st	0.0996255	0.937847	0.350581	0.916715	-5.46101
mmu-miR-187_st	-0.198667	-0.935756	0.351651	0.916715	-5.46282
mmu-miR-467d_st	0.0666775	0.932994	0.353069	0.916715	-5.4652
mmu-miR-96_st	-0.0570427	-0.932701	0.353219	0.916715	-5.46545
mmu-miR-324-5p_st	0.257977	0.929633	0.354798	0.916715	-5.46809
mmu-miR-293_st	0.0781767	0.925951	0.356699	0.916715	-5.47124
mmu-miR-871_st	0.0515693	0.925456	0.356955	0.916715	-5.47166
mmu-miR-706_st	-0.274013	-0.920094	0.359736	0.916715	-5.47622
mmu-miR-467d-star_st	0.197469	0.918132	0.360757	0.916715	-5.47789
mmu-miR-300-star_st	-0.0689406	-0.916388	0.361667	0.916715	-5.47936
mmu-miR-181d_st	0.271606	0.915743	0.362003	0.916715	-5.47991
mmu-miR-466l_st	0.0855399	0.904834	0.367726	0.916715	-5.48907
mmu-miR-543_st	0.0859023	0.900609	0.369958	0.916715	-5.49259
mmu-miR-497_st	0.365803	0.89636	0.372212	0.916715	-5.49611
mmu-miR-107_st	-0.0511258	-0.895243	0.372806	0.916715	-5.49704
mmu-miR-615-3p_st	0.0847985	0.893042	0.373977	0.916715	-5.49885
mmu-let-7f-star_st	-0.168321	-0.89262	0.374202	0.916715	-5.4992
mmu-miR-328_st	-0.121737	-0.89194	0.374565	0.916715	-5.49976
mmu-miR-467a-star_st	0.194577	0.889888	0.37566	0.916715	-5.50145
mmu-miR-802_st	-0.07037	-0.886634	0.377402	0.916715	-5.50411
mmu-miR-882_st	-0.0599871	-0.884191	0.378712	0.916715	-5.50611
mmu-miR-297b-5p_st	-0.0757212	-0.883055	0.379323	0.916715	-5.50704
mmu-miR-669h-5p_st	-0.0774054	-0.874378	0.384006	0.916715	-5.51408
mmu-miR-32_st	0.0694413	0.873716	0.384365	0.916715	-5.51461
mmu-miR-20a_st	0.254644	0.872134	0.385223	0.916715	-5.51589
mmu-miR-1-2-as_st	-0.0560957	-0.869371	0.386725	0.916715	-5.51811
mmu-miR-696_st	-0.0835661	-0.864953	0.389133	0.916715	-5.52164
mmu-miR-682_st	0.0542972	0.860985	0.391304	0.916715	-5.52481
mmu-miR-25_st	0.373306	0.855417	0.394363	0.916715	-5.52922
mmu-miR-376a_st	0.0663638	0.855334	0.394409	0.916715	-5.52929
mmu-miR-92a_st	0.298323	0.855125	0.394525	0.916715	-5.52945
mmu-miR-467e_st	-0.0871053	-0.851723	0.396402	0.916715	-5.53213
mmu-miR-135a_st	0.0626565	0.847688	0.398635	0.916715	-5.5353
mmu-miR-876-3p_st	0.0639372	0.844447	0.400434	0.916715	-5.53783
mmu-miR-669j_st	-0.0796541	-0.842523	0.401504	0.916715	-5.53933
mmu-miR-22_st	0.217283	0.840589	0.402582	0.916715	-5.54083
mmu-miR-669e_st	-0.0498076	-0.840123	0.402842	0.916715	-5.5412
mmu-miR-673-5p_st	0.0582261	0.839401	0.403245	0.916715	-5.54176
mmu-miR-374-star_st	-0.0451817	-0.82929	0.408914	0.916715	-5.54955
mmu-miR-125b-star_st	-0.0806554	-0.826003	0.410767	0.916715	-5.55207
mmu-miR-544_st	0.0423609	0.824028	0.411883	0.916715	-5.55357
mmu-miR-431-star_st	-0.064012	-0.819367	0.414524	0.916715	-5.55711
mmu-miR-669b_st	-0.0517164	-0.816499	0.416154	0.916715	-5.55928
mmu-miR-759_st	0.0858057	0.815137	0.416929	0.916715	-5.5603
mmu-miR-674_st	0.322939	0.813706	0.417745	0.916715	-5.56138
mmu-miR-30b_st	0.313101	0.80984	0.419954	0.916715	-5.56428
mmu-miR-33-star_st	-0.0621148	-0.807103	0.421521	0.916715	-5.56633
mmu-miR-335-3p_st	0.0708646	0.801358	0.424823	0.916715	-5.5706
mmu-miR-216b_st	-0.0579117	-0.797965	0.42678	0.916715	-5.57311
mmu-miR-20a-star_st	-0.0519253	-0.794864	0.428574	0.916715	-5.57539
mmu-miR-302a-star_st	-0.0449664	-0.794641	0.428703	0.916715	-5.57556
mmu-miR-203_st	0.0832227	0.793478	0.429376	0.916715	-5.57641
mmu-miR-465b-3p_st	0.0475888	0.787664	0.432755	0.916715	-5.58066
mmu-miR-138-star_st	0.147937	0.786003	0.433723	0.916715	-5.58187
mmu-miR-680_st	-0.113586	-0.78004	0.437209	0.916715	-5.58619
mmu-miR-27b_st	0.165521	0.773413	0.441101	0.916715	-5.59095
mmu-miR-466e-3p_st	0.0965872	0.773059	0.44131	0.916715	-5.5912
mmu-miR-181a-1-star_st	0.153131	0.771198	0.442407	0.916715	-5.59253
mmu-miR-294-star_st	0.0491648	0.769653	0.443319	0.916715	-5.59363
mmu-miR-297a_st	0.0476403	0.768852	0.443792	0.916715	-5.5942
mmu-miR-331-3p_st	0.0919935	0.765075	0.446027	0.916715	-5.59688
mmu-miR-17_st	0.216491	0.764242	0.446521	0.916715	-5.59747
mmu-miR-874_st	-0.0645873	-0.76294	0.447294	0.916715	-5.59839
mmu-miR-423-3p_st	-0.115383	-0.757512	0.450523	0.916715	-5.6022
mmu-miR-770-3p_st	-0.0551008	-0.75611	0.451359	0.916715	-5.60319
mmu-miR-19a-star_st	0.0603299	0.754935	0.452061	0.916715	-5.60401
mmu-miR-183-star_st	-0.122178	-0.754081	0.452571	0.916715	-5.6046
mmu-miR-196a-star_st	-0.0686625	-0.753644	0.452833	0.916715	-5.60491
mmu-miR-342-3p_st	0.243701	0.749501	0.455314	0.916715	-5.60779
mmu-miR-24-2-star_st	0.16368	0.746202	0.457295	0.916715	-5.61007
mmu-miR-363_st	-0.0583233	-0.744651	0.458228	0.916715	-5.61114
mmu-miR-489_st	0.102536	0.743431	0.458963	0.916715	-5.61198
mmu-miR-28_st	0.234737	0.736296	0.463273	0.916715	-5.61687
mmu-miR-1191_st	-0.062416	-0.733704	0.464845	0.916715	-5.61863
mmu-miR-218_st	0.0475494	0.733274	0.465106	0.916715	-5.61892
mmu-miR-376b_st	0.0842452	0.729216	0.467573	0.916715	-5.62167
mmu-miR-1199_st	0.053096	0.720942	0.472626	0.916715	-5.62722
mmu-miR-341_st	0.0498736	0.720821	0.4727	0.916715	-5.6273
mmu-miR-743b-5p_st	0.0524141	0.715171	0.476169	0.916715	-5.63106
mmu-miR-221_st	-0.198358	-0.712375	0.47789	0.916715	-5.63291
mmu-miR-128_st	-0.123512	-0.711917	0.478172	0.916715	-5.63321
mmu-miR-684_st	-0.0669064	-0.705508	0.482133	0.916715	-5.63741
mmu-miR-141_st	-0.101889	-0.700553	0.485207	0.916715	-5.64064
mmu-miR-878-3p_st	-0.0541916	-0.699897	0.485616	0.916715	-5.64106
mmu-miR-505_st	0.0417185	0.696503	0.487728	0.916715	-5.64326
mmu-miR-376c_st	-0.0469325	-0.693483	0.489613	0.916715	-5.6452
mmu-miR-878-5p_st	0.0565151	0.692319	0.49034	0.916715	-5.64595
mmu-miR-101b_st	-0.0553429	-0.69167	0.490746	0.916715	-5.64636
mmu-miR-719_st	0.0431486	0.689449	0.492136	0.916715	-5.64779
mmu-miR-30b-star_st	-0.103847	-0.688752	0.492573	0.916715	-5.64823
mmu-let-7c_st	0.0980089	0.687462	0.493382	0.916715	-5.64905
mmu-miR-302b_st	0.0409212	0.686721	0.493847	0.916715	-5.64952
mmu-miR-683_st	-0.0459688	-0.680497	0.497761	0.916715	-5.65346
mmu-miR-685_st	0.234408	0.676465	0.500306	0.916715	-5.656
mmu-miR-153_st	-0.0460528	-0.67586	0.500688	0.916715	-5.65638
mmu-miR-758_st	0.0449871	0.673798	0.501993	0.916715	-5.65767
mmu-miR-100_st	0.276651	0.670189	0.504281	0.916715	-5.65991
mmu-miR-27a_st	-0.0773061	-0.668784	0.505173	0.916715	-5.66078
mmu-miR-712-star_st	0.124356	0.668057	0.505635	0.916715	-5.66123
mmu-miR-675-5p_st	-0.0816903	-0.667138	0.506219	0.916715	-5.6618
mmu-miR-669h-3p_st	-0.13835	-0.665325	0.507373	0.916715	-5.66292
mmu-miR-17-star_st	-0.211716	-0.658451	0.511761	0.916715	-5.66714
mmu-miR-197_st	0.116562	0.657724	0.512226	0.916715	-5.66758
mmu-miR-542-5p_st	-0.0554803	-0.655873	0.513411	0.916715	-5.66871
mmu-miR-688_st	-0.0630921	-0.654354	0.514385	0.916715	-5.66963
mmu-let-7f_st	0.336616	0.649134	0.517739	0.916715	-5.67278
mmu-miR-429_st	-0.239201	-0.647132	0.519028	0.916715	-5.67398
mmu-miR-146a_st	0.289073	0.646093	0.519698	0.916715	-5.67461
mmu-miR-872_st	0.0404958	0.645745	0.519922	0.916715	-5.67482
mmu-miR-598_st	0.0452322	0.642783	0.521835	0.916715	-5.67658
mmu-miR-26a_st	0.0608051	0.641835	0.522448	0.916715	-5.67715
mmu-miR-467e-star_st	0.0853664	0.639399	0.524024	0.916715	-5.67859
mmu-miR-467c_st	-0.0422595	-0.637619	0.525178	0.916715	-5.67965
mmu-let-7g-star_st	0.0647269	0.63639	0.525975	0.916715	-5.68037
mmu-let-7c-2-star_st	-0.0425615	-0.630963	0.529503	0.916715	-5.68356
mmu-miR-15b_st	0.286223	0.630768	0.52963	0.916715	-5.68367
mmu-miR-99b_st	-0.154447	-0.630578	0.529754	0.916715	-5.68379
mmu-miR-147_st	0.0503638	0.630169	0.53002	0.916715	-5.68402
mmu-miR-453_st	0.0528781	0.626448	0.532447	0.916715	-5.68619
mmu-miR-31-star_st	0.153943	0.624929	0.53344	0.916715	-5.68707
mmu-let-7c-1-star_st	0.0746994	0.623575	0.534325	0.916715	-5.68786
mmu-miR-425-star_st	-0.0815021	-0.620873	0.536095	0.916715	-5.68941
mmu-miR-302a_st	-0.0413836	-0.619126	0.53724	0.916715	-5.69042
mmu-miR-34c-star_st	0.105222	0.619102	0.537256	0.916715	-5.69043
mmu-miR-501-5p_st	-0.0557871	-0.618912	0.537381	0.916715	-5.69054
mmu-miR-370_st	-0.0775922	-0.616716	0.538823	0.916715	-5.6918
mmu-miR-130a_st	-0.245595	-0.612505	0.541593	0.916715	-5.6942
mmu-miR-142-5p_st	-0.0462001	-0.611458	0.542283	0.916715	-5.69479
mmu-miR-703_st	-0.0880828	-0.610657	0.542811	0.916715	-5.69525
mmu-miR-872-star_st	0.058044	0.610097	0.54318	0.916715	-5.69556
mmu-miR-699_st	0.126001	0.607941	0.544603	0.916715	-5.69678
mmu-miR-24_st	-0.0695356	-0.603348	0.547642	0.916715	-5.69936
mmu-miR-466j_st	-0.069233	-0.597054	0.55182	0.916715	-5.70286
mmu-miR-193-star_st	0.127519	0.594241	0.553692	0.916715	-5.70442
mmu-miR-875-5p_st	-0.0350844	-0.594103	0.553784	0.916715	-5.70449
mmu-miR-485_st	-0.0439735	-0.590855	0.55595	0.916715	-5.70628
mmu-miR-466d-3p_st	0.0941194	0.589417	0.55691	0.916715	-5.70706
mmu-miR-712_st	0.123198	0.588719	0.557376	0.916715	-5.70745
mmu-miR-101a-star_st	-0.0558387	-0.587056	0.558488	0.916715	-5.70835
mmu-miR-375_st	-0.106689	-0.586573	0.558812	0.916715	-5.70862
mmu-miR-200a-star_st	-0.0852504	-0.5833	0.561004	0.916715	-5.71039
mmu-miR-468_st	0.04234	0.582118	0.561796	0.916715	-5.71103
mmu-miR-292-5p_st	0.03055	0.581794	0.562014	0.916715	-5.7112
mmu-miR-101a_st	0.0360477	0.579602	0.563485	0.916715	-5.71238
mmu-miR-467h_st	-0.0453044	-0.578806	0.56402	0.916715	-5.71281
mmu-miR-471_st	-0.0319272	-0.578123	0.56448	0.916715	-5.71318
mmu-miR-710_st	0.0471813	0.570427	0.569667	0.921057	-5.71728
mmu-miR-342-5p_st	0.119706	0.56967	0.570178	0.921057	-5.71768
mmu-miR-290-5p_st	-0.0528403	-0.566898	0.572053	0.921641	-5.71914
mmu-miR-879_st	-0.0373415	-0.562839	0.574803	0.921987	-5.72127
mmu-miR-362-3p_st	0.0615731	0.558449	0.577785	0.921987	-5.72355
mmu-miR-34b-5p_st	0.0386882	0.554321	0.580596	0.921987	-5.72568
mmu-miR-124-star_st	0.0374661	0.550836	0.582974	0.921987	-5.72747
mmu-miR-503_st	0.113019	0.550266	0.583363	0.921987	-5.72776
mmu-miR-466b-5p_st	-0.0322008	-0.542672	0.588562	0.921987	-5.73161
mmu-miR-761_st	-0.0710878	-0.535163	0.593724	0.921987	-5.73537
mmu-miR-700_st	0.123909	0.533217	0.595066	0.921987	-5.73633
mmu-miR-212_st	0.0666386	0.532404	0.595626	0.921987	-5.73673
mmu-miR-504_st	0.0829914	0.531579	0.596196	0.921987	-5.73714
mmu-miR-653_st	-0.0414521	-0.529901	0.597354	0.921987	-5.73797
mmu-miR-466c-5p_st	0.0513533	0.527869	0.598759	0.921987	-5.73896
mmu-miR-669c_st	0.0634652	0.526899	0.59943	0.921987	-5.73944
mmu-miR-701_st	-0.0339143	-0.524404	0.601157	0.921987	-5.74066
mmu-miR-34b-3p_st	0.107248	0.524247	0.601266	0.921987	-5.74073
mmu-miR-1194_st	-0.0426441	-0.522852	0.602233	0.921987	-5.74141
mmu-miR-300_st	0.106561	0.521336	0.603284	0.921987	-5.74214
mmu-miR-676_st	-0.186558	-0.520746	0.603694	0.921987	-5.74243
mmu-miR-764-3p_st	0.0409437	0.51818	0.605476	0.921987	-5.74367
mmu-miR-693-5p_st	-0.0596004	-0.517909	0.605665	0.921987	-5.7438
mmu-miR-805_st	-0.158407	-0.513617	0.608652	0.921987	-5.74585
mmu-miR-539_st	0.0335485	0.51142	0.610183	0.921987	-5.7469
mmu-miR-713_st	-0.0686306	-0.510675	0.610703	0.921987	-5.74725
mmu-miR-494_st	-0.193425	-0.509422	0.611578	0.921987	-5.74784
mmu-miR-760_st	0.0441598	0.50706	0.613229	0.921987	-5.74896
mmu-miR-295-star_st	0.0487436	0.50657	0.613571	0.921987	-5.74919
mmu-miR-16-star_st	0.0799458	0.502872	0.616159	0.921987	-5.75092
mmu-miR-137_st	0.0288576	0.502769	0.616231	0.921987	-5.75097
mmu-miR-331-5p_st	-0.0621128	-0.502584	0.616361	0.921987	-5.75106
mmu-miR-129-5p_st	0.0385653	0.500694	0.617686	0.921987	-5.75194
mmu-miR-542-3p_st	-0.0383194	-0.496165	0.620866	0.922898	-5.75403
mmu-miR-449b_st	0.0385789	0.495509	0.621327	0.922898	-5.75433
mmu-miR-672_st	0.101375	0.489573	0.625508	0.926847	-5.75705
mmu-miR-215_st	-0.0284965	-0.484041	0.629414	0.928593	-5.75955
mmu-miR-99a_st	0.128269	0.483587	0.629735	0.928593	-5.75975
mmu-miR-204_st	0.110672	0.468741	0.640274	0.941852	-5.76632
mmu-miR-337-5p_st	0.0886725	0.465398	0.642658	0.943081	-5.76777
mmu-miR-883a-3p_st	0.0336205	0.462548	0.644692	0.943497	-5.76899
mmu-miR-138_st	-0.183829	-0.460663	0.64604	0.943497	-5.7698
mmu-miR-144_st	-0.0361993	-0.456707	0.648871	0.944872	-5.77149
mmu-miR-29c-star_st	0.0325279	0.454453	0.650487	0.944872	-5.77244
mmu-miR-499_st	-0.035306	-0.452852	0.651636	0.944872	-5.77312
mmu-miR-465b-5p_st	0.023632	0.447134	0.655744	0.948571	-5.77551
mmu-miR-378-star_st	-0.116546	-0.444705	0.657493	0.948749	-5.77651
mmu-miR-503-star_st	-0.05058	-0.441518	0.65979	0.948749	-5.77782
mmu-miR-301a_st	0.0347153	0.440478	0.660541	0.948749	-5.77825
mmu-miR-804_st	-0.0462849	-0.42698	0.670311	0.960517	-5.78369
mmu-miR-378_st	-0.118387	-0.420473	0.675041	0.961583	-5.78625
mmu-miR-208b_st	0.0377456	0.416046	0.678267	0.961583	-5.78797
mmu-miR-29c_st	0.0337971	0.415133	0.678933	0.961583	-5.78832
mmu-miR-18b_st	-0.0258553	-0.41342	0.680183	0.961583	-5.78898
mmu-miR-151-5p_st	0.155392	0.411783	0.681379	0.961583	-5.78961
mmu-let-7b-star_st	0.0941524	0.4107	0.68217	0.961583	-5.79002
mmu-miR-202-3p_st	0.0464646	0.410576	0.682262	0.961583	-5.79007
mmu-miR-291a-5p_st	-0.035762	-0.408626	0.683687	0.961583	-5.79081
mmu-miR-299_st	-0.0368602	-0.399669	0.690252	0.96231	-5.79418
mmu-miR-99b-star_st	-0.0831629	-0.393116	0.69507	0.96231	-5.79659
mmu-miR-15b-star_st	0.0188374	0.393066	0.695107	0.96231	-5.79661
mmu-miR-34c_st	0.0841849	0.392522	0.695507	0.96231	-5.79681
mmu-miR-145_st	-0.0868859	-0.390905	0.696698	0.96231	-5.7974
mmu-let-7g_st	0.189334	0.390413	0.697061	0.96231	-5.79758
mmu-miR-466b-3-3p_st	0.0530567	0.389072	0.69805	0.96231	-5.79806
mmu-miR-380-3p_st	0.0234539	0.385065	0.701006	0.96231	-5.7995
mmu-miR-412_st	0.0748396	0.383967	0.701818	0.96231	-5.7999
mmu-miR-669d_st	0.0243264	0.382833	0.702655	0.96231	-5.8003
mmu-miR-496_st	0.0374447	0.38174	0.703464	0.96231	-5.80069
mmu-miR-1187_st	-0.0660232	-0.375972	0.707734	0.96231	-5.80272
mmu-miR-136-star_st	-0.0265757	-0.375792	0.707867	0.96231	-5.80278
mmu-miR-183_st	-0.130276	-0.37237	0.710405	0.96231	-5.80397
mmu-miR-451_st	-0.0701101	-0.363379	0.717088	0.96231	-5.80705
mmu-miR-546_st	0.0767135	0.361818	0.718251	0.96231	-5.80757
mmu-miR-330_st	0.023279	0.360904	0.718932	0.96231	-5.80788
mmu-miR-484_st	0.0549084	0.360412	0.719299	0.96231	-5.80804
mmu-miR-691_st	-0.0385036	-0.359538	0.71995	0.96231	-5.80834
mmu-miR-345-3p_st	-0.0364654	-0.358921	0.720411	0.96231	-5.80854
mmu-miR-192_st	-0.0666384	-0.358394	0.720804	0.96231	-5.80872
mmu-miR-487b_st	-0.03214	-0.357478	0.721487	0.96231	-5.80902
mmu-miR-764-5p_st	0.0724336	0.355362	0.723067	0.96231	-5.80972
mmu-miR-673-3p_st	0.0263259	0.349653	0.727334	0.96231	-5.81159
mmu-miR-190b_st	0.024141	0.347687	0.728806	0.96231	-5.81223
mmu-miR-665_st	-0.0498946	-0.344721	0.731028	0.96231	-5.81319
mmu-miR-708_st	0.134614	0.343278	0.732109	0.96231	-5.81365
mmu-miR-470_st	0.0219756	0.340146	0.734459	0.96231	-5.81464
mmu-miR-669a_st	-0.0224256	-0.339247	0.735135	0.96231	-5.81493
mmu-miR-744_st	-0.133158	-0.338917	0.735383	0.96231	-5.81503
mmu-miR-125a-5p_st	0.102395	0.336876	0.736916	0.96231	-5.81567
mmu-miR-464_st	0.0195616	0.335826	0.737705	0.96231	-5.816
mmu-miR-1190_st	-0.0303486	-0.329371	0.742563	0.96231	-5.818
mmu-miR-743a_st	-0.0262458	-0.324932	0.745911	0.96231	-5.81935
mmu-miR-721_st	-0.0251035	-0.324577	0.746179	0.96231	-5.81945
mmu-miR-409-5p_st	-0.0349154	-0.322913	0.747434	0.96231	-5.81995
mmu-miR-202-5p_st	0.0289174	0.318749	0.750581	0.96231	-5.8212
mmu-miR-135a-star_st	-0.0241297	-0.316289	0.752442	0.96231	-5.82192
mmu-miR-470-star_st	0.0215803	0.315044	0.753384	0.96231	-5.82229
mmu-miR-382-star_st	-0.0253697	-0.314852	0.753529	0.96231	-5.82235
mmu-miR-883b-3p_st	0.0230328	0.313506	0.754548	0.96231	-5.82274
mmu-miR-551b_st	0.0309732	0.313101	0.754856	0.96231	-5.82286
mmu-miR-207_st	0.052982	0.311488	0.756078	0.96231	-5.82332
mmu-miR-431_st	-0.0401825	-0.310976	0.756466	0.96231	-5.82347
mmu-miR-323-5p_st	0.0373722	0.308667	0.758217	0.96231	-5.82414
mmu-miR-1197_st	-0.0222619	-0.307351	0.759215	0.96231	-5.82452
mmu-miR-465a-5p_st	0.0207231	0.30672	0.759694	0.96231	-5.8247
mmu-miR-15a-star_st	0.0322983	0.304108	0.761677	0.96231	-5.82544
mmu-miR-27b-star_st	-0.066504	-0.30407	0.761706	0.96231	-5.82545
mmu-miR-30d_st	0.111958	0.300143	0.764691	0.96231	-5.82655
mmu-miR-720_st	-0.138434	-0.300011	0.764791	0.96231	-5.82659
mmu-miR-124_st	-0.0342829	-0.291604	0.771193	0.968364	-5.8289
mmu-miR-30a-star_st	0.0604117	0.289043	0.773146	0.968819	-5.82959
mmu-miR-136_st	0.0222107	0.283043	0.777729	0.969959	-5.83119
mmu-miR-666-3p_st	-0.01504	-0.28149	0.778916	0.969959	-5.8316
mmu-miR-881-star_st	-0.0219899	-0.279946	0.780097	0.969959	-5.832
mmu-miR-9-star_st	0.0235468	0.279515	0.780427	0.969959	-5.83211
mmu-miR-20b-star_st	0.015577	0.275517	0.783487	0.970156	-5.83314
mmu-miR-24-1-star_st	-0.0337166	-0.275146	0.783771	0.970156	-5.83324
mmu-miR-692_st	0.0268853	0.26972	0.787931	0.973327	-5.83461
mmu-miR-103_st	-0.014789	-0.267368	0.789736	0.973581	-5.8352
mmu-miR-511_st	-0.0235797	-0.261521	0.794229	0.977142	-5.83664
mmu-miR-151-3p_st	-0.046671	-0.257719	0.797153	0.977236	-5.83756
mmu-miR-10a-star_st	0.0178011	0.252482	0.801186	0.977236	-5.8388
mmu-miR-509-5p_st	0.0177513	0.251916	0.801622	0.977236	-5.83893
mmu-miR-21-star_st	-0.0257263	-0.250384	0.802804	0.977236	-5.83929
mmu-miR-28-star_st	-0.0616936	-0.24936	0.803594	0.977236	-5.83953
mmu-miR-380-5p_st	-0.0180064	-0.246732	0.805621	0.977236	-5.84014
mmu-miR-466a-3p_st	-0.0303879	-0.244454	0.80738	0.977236	-5.84066
mmu-miR-509-3p_st	-0.0140079	-0.244212	0.807567	0.977236	-5.84071
mmu-miR-125a-3p_st	-0.0355206	-0.240062	0.810773	0.977236	-5.84165
mmu-miR-193_st	0.0324568	0.238666	0.811853	0.977236	-5.84196
mmu-miR-219_st	-0.0220945	-0.238532	0.811956	0.977236	-5.84199
mmu-miR-338-3p_st	0.0164841	0.23624	0.81373	0.977349	-5.84249
mmu-miR-330-star_st	-0.0284263	-0.234263	0.81526	0.977349	-5.84292
mmu-miR-322_st	0.028377	0.232088	0.816943	0.977443	-5.8434
mmu-miR-181a-2-star_st	0.0243367	0.228071	0.820057	0.978368	-5.84426
mmu-miR-200c-star_st	-0.0239137	-0.221606	0.825072	0.978368	-5.84561
mmu-miR-873_st	0.0120149	0.218623	0.827389	0.978368	-5.84622
mmu-miR-466b-3p_st	0.0228359	0.216168	0.829297	0.978368	-5.84672
mmu-miR-210_st	-0.080361	-0.215752	0.82962	0.978368	-5.8468
mmu-miR-592_st	-0.0135944	-0.214609	0.830509	0.978368	-5.84703
mmu-miR-200c_st	-0.0169823	-0.212615	0.83206	0.978368	-5.84743
mmu-miR-677_st	-0.0152845	-0.211659	0.832803	0.978368	-5.84761
mmu-miR-130b-star_st	-0.019729	-0.210755	0.833507	0.978368	-5.84779
mmu-miR-463-star_st	0.0181368	0.210402	0.833782	0.978368	-5.84786
mmu-miR-367_st	0.013245	0.205185	0.837845	0.981245	-5.84887
mmu-miR-146b-star_st	-0.0176444	-0.201141	0.840997	0.981296	-5.84963
mmu-miR-674-star_st	0.0412625	0.200939	0.841154	0.981296	-5.84967
mmu-miR-126-5p_st	-0.00965751	-0.190693	0.849153	0.981296	-5.85154
mmu-miR-22-star_st	0.0278112	0.190078	0.849633	0.981296	-5.85165
mmu-miR-30c_st	-0.0779039	-0.188415	0.850933	0.981296	-5.85194
mmu-miR-351_st	0.0472305	0.186849	0.852157	0.981296	-5.85221
mmu-miR-708-star_st	-0.0113989	-0.182074	0.855893	0.981296	-5.85303
mmu-miR-678_st	0.0146597	0.180225	0.85734	0.981296	-5.85334
mmu-miR-697_st	-0.0110582	-0.179572	0.857852	0.981296	-5.85345
mmu-miR-463_st	-0.0126492	-0.177736	0.85929	0.981296	-5.85376
mmu-miR-667_st	0.0330946	0.177385	0.859564	0.981296	-5.85382
mmu-miR-346_st	0.0237346	0.176888	0.859954	0.981296	-5.8539
mmu-miR-291b-3p_st	-0.0137994	-0.176492	0.860264	0.981296	-5.85396
mmu-miR-106b-star_st	0.05449	0.17561	0.860955	0.981296	-5.85411
mmu-miR-218-1-star_st	0.0179546	0.173309	0.862759	0.981296	-5.85448
mmu-miR-668_st	-0.028573	-0.169094	0.866064	0.981296	-5.85515
mmu-miR-466h_st	-0.0112103	-0.167167	0.867576	0.981296	-5.85546
mmu-miR-654-5p_st	-0.014464	-0.166862	0.867816	0.981296	-5.8555
mmu-let-7b_st	0.0167779	0.163161	0.870721	0.981296	-5.85607
mmu-miR-676-star_st	0.0159775	0.160484	0.872823	0.981296	-5.85647
mmu-miR-148a-star_st	-0.0112001	-0.160311	0.872959	0.981296	-5.8565
mmu-miR-743b-3p_st	0.0195169	0.159829	0.873338	0.981296	-5.85657
mmu-miR-465a-3p_st	-0.00890385	-0.156593	0.875881	0.982342	-5.85705
mmu-miR-293-star_st	-0.0101156	-0.151745	0.879693	0.984804	-5.85774
mmu-miR-384-3p_st	0.010708	0.142839	0.886705	0.988032	-5.85896
mmu-miR-532-3p_st	0.0324795	0.14246	0.887003	0.988032	-5.85902
mmu-miR-148b_st	0.016115	0.140774	0.888332	0.988032	-5.85924
mmu-miR-669k_st	0.0144788	0.137984	0.89053	0.988032	-5.8596
mmu-miR-302c-star_st	-0.0102733	-0.137677	0.890772	0.988032	-5.85964
mmu-miR-411-star_st	0.0265	0.134597	0.893201	0.988032	-5.86003
mmu-miR-185_st	0.0422223	0.130535	0.896405	0.988032	-5.86053
mmu-miR-376c-star_st	-0.00822447	-0.130297	0.896593	0.988032	-5.86056
mmu-miR-191_st	-0.00694448	-0.129555	0.897178	0.988032	-5.86065
mmu-miR-669g_st	0.00660438	0.123534	0.901932	0.99091	-5.86136
mmu-miR-540-3p_st	0.00877908	0.122123	0.903046	0.99091	-5.86152
mmu-miR-452_st	0.00984615	0.118289	0.906076	0.992431	-5.86195
mmu-miR-98_st	-0.0156207	-0.113618	0.909769	0.992431	-5.86245
mmu-miR-9_st	0.00588845	0.113258	0.910053	0.992431	-5.86249
mmu-miR-220_st	-0.0112898	-0.112123	0.91095	0.992431	-5.86261
mmu-miR-670_st	-0.00700567	-0.103718	0.917601	0.994398	-5.86345
mmu-miR-211_st	0.0167008	0.102026	0.91894	0.994398	-5.86362
mmu-miR-154-star_st	-0.00843375	-0.0983767	0.92183	0.994398	-5.86396
mmu-miR-30e_st	-0.0177796	-0.0981845	0.921982	0.994398	-5.86397
mmu-miR-196b_st	-0.00572168	-0.0980802	0.922065	0.994398	-5.86398
mmu-miR-574-5p_st	0.0223377	0.0909776	0.927692	0.994398	-5.86461
mmu-miR-344_st	0.00934836	0.0900577	0.928421	0.994398	-5.86469
mmu-miR-705_st	-0.0308003	-0.0853857	0.932125	0.994398	-5.86507
mmu-miR-376a-star_st	-0.00493452	-0.0801958	0.936242	0.994398	-5.86547
mmu-miR-10a_st	0.0100704	0.0780375	0.937954	0.994398	-5.86563
mmu-miR-188-5p_st	-0.0101795	-0.0776616	0.938252	0.994398	-5.86565
mmu-miR-434-5p_st	0.00792249	0.074916	0.940431	0.994398	-5.86585
mmu-miR-501-3p_st	0.0150827	0.0728464	0.942074	0.994398	-5.86599
mmu-miR-29b-star_st	0.00642813	0.07265	0.94223	0.994398	-5.866
mmu-miR-369-3p_st	-0.00546198	-0.0712518	0.94334	0.994398	-5.8661
mmu-miR-301b_st	0.00482055	0.0706309	0.943832	0.994398	-5.86614
mmu-miR-689_st	0.0199798	0.0683254	0.945663	0.994398	-5.86629
mmu-miR-466f-3p_st	-0.018519	-0.0672905	0.946485	0.994398	-5.86635
mmu-miR-26b_st	-0.00878641	-0.067064	0.946665	0.994398	-5.86637
mmu-miR-340-3p_st	0.00433729	0.0659038	0.947586	0.994398	-5.86644
mmu-miR-1196_st	-0.0276129	-0.0654835	0.94792	0.994398	-5.86646
mmu-miR-290-3p_st	0.0105781	0.0645281	0.948678	0.994398	-5.86652
mmu-miR-338-5p_st	-0.0100802	-0.0548512	0.956366	0.99957	-5.86706
mmu-miR-574-3p_st	0.0145733	0.0498921	0.960308	0.99957	-5.8673
mmu-miR-455-star_st	0.00496898	0.0479752	0.961832	0.99957	-5.86739
mmu-miR-92a-star_st	-0.0110286	-0.0472451	0.962412	0.99957	-5.86742
mmu-miR-327_st	-0.00480556	-0.0460103	0.963394	0.99957	-5.86747
mmu-miR-34a_st	0.0191522	0.0447874	0.964366	0.99957	-5.86753
mmu-miR-200a_st	0.0146804	0.0384993	0.969366	0.99957	-5.86777
mmu-miR-302c_st	0.00205888	0.0380906	0.969691	0.99957	-5.86778
mmu-miR-687_st	-0.00406307	-0.0374069	0.970235	0.99957	-5.86781
mmu-miR-30a_st	-0.0133028	-0.0373721	0.970263	0.99957	-5.86781
mmu-miR-448_st	0.00269146	0.0312217	0.975155	0.99957	-5.86801
mmu-miR-190_st	-0.00280187	-0.0273996	0.978196	0.99957	-5.86811
mmu-miR-467b-star_st	-0.00609287	-0.0271603	0.978386	0.99957	-5.86812
mmu-miR-488_st	0.0016572	0.0270108	0.978505	0.99957	-5.86812
mmu-miR-590-5p_st	0.00189583	0.0240366	0.980871	0.99957	-5.86819
mmu-miR-547_st	0.00112338	0.0232369	0.981508	0.99957	-5.86821
mmu-miR-374_st	-0.00165667	-0.0198573	0.984197	0.99957	-5.86828
mmu-miR-200b-star_st	-0.00542404	-0.0179233	0.985736	0.99957	-5.86831
mmu-miR-466c-3p_st	0.00148444	0.0112361	0.991057	0.99957	-5.8684
mmu-miR-877-star_st	0.0017648	0.00777942	0.993808	0.99957	-5.86843
mmu-miR-381_st	0.000698111	0.00713561	0.994321	0.99957	-5.86844
mmu-miR-30e-star_st	0.000611063	0.00675303	0.994625	0.99957	-5.86844
mmu-miR-150-star_st	-0.000676862	-0.00570881	0.995456	0.99957	-5.86844
mmu-miR-340-5p_st	-0.000164216	-0.00222223	0.998231	0.99957	-5.86846
mmu-miR-369-5p_st	-0.000105255	-0.00171804	0.998633	0.99957	-5.86846
mmu-miR-742_st	-8.31e-05	-0.0010744	0.999145	0.99957	-5.86846
mmu-let-7i-star_st	-5.28e-05	-0.000666232	0.99947	0.99957	-5.86846
mmu-miR-466a-5p_st	3.6e-05	0.000540125	0.99957	0.99957	-5.86846
ID: Affymetrix Probe ID
logFC : Logarithimic values of fold change
t : ratio of log2 expression levels to its standard error
P.Value : significance level obtained from moderate t-statistics
adj.P.Val: Adjusted P-value for multiple testing after Bonferroni correction
B : log odds that a gene is differentially expressed
