# Supplementary material for: Dissecting genetics of cutaneous miRNA in a mouse model of an autoimmune blistering disease
Source: BMC Genomics. 2016 Feb 16;17:112. doi: 10.1186/s12864-016-2455-2 (PMC4755013; doi:10.1186/s12864-016-2455-2)
Supplement: Additional file 1: Figure S1. — Flowchart describing the workflow of analysis. The flowchart provides an overview of the analysis performed for understanding regulation of miRNAs and their contribution to the disease phenotype. Figure S2 Interaction network accessed via IPA software for epistasis of miR-501. The graph depicts the interacting genes identified from epistasis scan of miRNA miR-501 in chromosome 1 and chromosome 2. The graph shows all known gene interactions between the two loci where genes colored in yellow are from locus on chromosome 2 and green are from locus on chromosome 1. The red line shows the possible pathway for the regulation of miR-501. Figure S3 qRT-PCR validation of miR-223 expression in EBA and normal murine skin. (ZIP 637 kb) [file 12864_2016_2455_MOESM1_ESM.zip › Supplement/Supplement3.xls]

## Sheet: Sheet1
LocusLinkID	moduleColor	GS.eba	p.GS.eba	MM.black	p.MM.black	MM.blue	p.MM.blue	MM.purple	p.MM.purple	MM.turquoise	p.MM.turquoise	MM.green	p.MM.green	MM.yellow	p.MM.yellow	MM.magenta	p.MM.magenta	MM.brown	p.MM.brown	MM.red	p.MM.red	MM.grey	p.MM.grey	MM.pink	p.MM.pink
mmu-miR-379_st	black	0.33872	0.000689665	0.874138	1.48626415963201e-31	-0.221118	0.0295141	-0.277499	0.00592526	0.698375	1.83897030306154e-15	0.6142	2.22167101593674e-11	0.397646	5.50170133260347e-05	-0.221681	0.0290926	0.551172	4.90984062973611e-09	0.460646	2.05674454984989e-06	-0.484359	4.98654293661771e-07	0.600696	7.8028435766899e-11
mmu-miR-127_st	black	0.334285	0.000818512	0.706482	6.25039592689551e-16	-0.21829	0.031713	-0.240908	0.0174526	0.5775	5.91791175365303e-10	0.435886	8.09676171748415e-06	0.415476	2.31763485720198e-05	-0.0232025	0.821523	0.541801	9.98418704680351e-09	0.45262	3.24496502127837e-06	-0.45893	2.26950956227038e-06	0.438911	6.88759098909907e-06
mmu-miR-223_st	black	0.311767	0.00187969	0.473486	9.67592397811798e-07	-0.0654644	0.524076	-0.0863662	0.400261	0.35453	0.000366767	0.172467	0.0911681	0.262031	0.00952211	-0.0737678	0.472702	0.252138	0.0127216	0.30878	0.00208905	-0.223344	0.0278762	0.290883	0.00384627
mmu-miR-21_st	black	0.288099	0.00421515	0.862475	7.53514247397051e-30	-0.241352	0.01724	-0.176369	0.0839726	0.713374	2.42597960866963e-16	0.478794	7.02098731710478e-07	0.407251	3.4744973665775e-05	-0.159948	0.117589	0.510097	9.44757738933938e-08	0.490405	3.41488203697671e-07	-0.426875	1.29896189694714e-05	0.659646	2.01574488333614e-13
mmu-miR-382_st	black	0.280385	0.00540752	0.862564	7.32300538805116e-30	-0.22432	0.0271823	-0.219024	0.0311297	0.764104	8.70512757520376e-20	0.42103	1.75252697901988e-05	0.531005	2.20281892322012e-08	-0.145352	0.155447	0.716037	1.67019891299602e-16	0.636813	2.35903499060933e-12	-0.52627	3.08981546963609e-08	0.562802	1.9727021099044e-09
mmu-miR-18a_st	black	0.273047	0.00681061	0.865967	2.4180344264965e-30	-0.104006	0.310674	-0.220325	0.0301172	0.721122	8.09267710964861e-17	0.513378	7.56612517792981e-08	0.48274	5.51191180332245e-07	-0.151256	0.139164	0.639455	1.79339067889058e-12	0.487029	4.22252873223454e-07	-0.500038	1.83977487150068e-07	0.558007	2.8852637809603e-09
mmu-miR-532-5p_st	black	0.238321	0.0187361	0.770282	2.89097630690048e-20	-0.274325	0.00654532	-0.26574	0.00851871	0.590223	1.98696308061588e-10	0.53491	1.65984933181163e-08	0.436235	7.94794047588849e-06	-0.19567	0.0547626	0.55116	4.91431064164513e-09	0.370959	0.00018362	-0.398596	5.26046200889605e-05	0.46105	2.0093806264979e-06
mmu-miR-130b_st	black	0.232189	0.022107	0.745422	2.00804288268404e-18	-0.159798	0.117937	-0.15384	0.132459	0.617773	1.57745242756014e-11	0.304986	0.00238516	0.59124	1.81717465493755e-10	-0.0570459	0.578891	0.696486	2.35256644157367e-15	0.536605	1.46630362379033e-08	-0.564837	1.67567020799052e-09	0.367084	0.000216897
mmu-miR-500_st	black	0.227122	0.025272	0.62756	6.0372498225033e-12	-0.135328	0.186288	-0.290619	0.00387997	0.496796	2.27027498113264e-07	0.478816	7.01147827015529e-07	0.413704	2.53114887962669e-05	-0.18622	0.0678066	0.526057	3.13672678618999e-08	0.325716	0.0011315	-0.450125	3.73038812641048e-06	0.332482	0.000876878
mmu-miR-31_st	black	0.208714	0.040209	0.704535	8.12728423259263e-16	-0.145787	0.1542	-0.204574	0.0444301	0.473042	9.93663137210498e-07	0.51812	5.46622302084547e-08	0.401324	4.62159345674032e-05	-0.284729	0.0047036	0.461647	1.94141091687111e-06	0.342824	0.000587246	-0.349251	0.000454516	0.360631	0.00028489
mmu-miR-449c_st	black	-0.200584	0.0488401	-0.318297	0.00148661	-0.0555972	0.588584	0.0401851	0.695942	-0.274098	0.00659164	-0.252671	0.0125277	-0.241199	0.017313	0.21024	0.0387392	-0.304403	0.00243389	-0.21342	0.035822	0.201034	0.0483257	-0.258178	0.0106725
mmu-miR-10b_st	black	0.191571	0.0601424	0.73658	8.07871717189162e-18	-0.191146	0.0607244	-0.223991	0.0274148	0.677154	2.63406906758901e-14	0.489784	3.55136374732798e-07	0.503719	1.4451960403716e-07	-0.184938	0.0697556	0.505091	1.31982261799249e-07	0.510294	9.32318953710804e-08	-0.446669	4.51689525293265e-06	0.603642	5.96253831615217e-11
mmu-miR-155_st	black	0.182515	0.073562	0.884049	3.8384336024518e-33	-0.214449	0.0349186	-0.224104	0.0273351	0.811016	7.62179023464867e-24	0.513803	7.3501276119859e-08	0.546598	6.96139185387639e-09	-0.157364	0.123713	0.684663	1.05365481105971e-14	0.561106	2.25815372933812e-09	-0.546424	7.05381816786227e-09	0.680102	1.84411103274417e-14
mmu-miR-140-star_st	black	-0.176226	0.0842278	-0.436866	7.68471213815005e-06	0.103651	0.312334	0.161414	0.114219	-0.377143	0.000140153	-0.32883	0.00100696	-0.0390527	0.704106	0.131876	0.197879	-0.110262	0.282304	-0.0844936	0.410593	0.16171	0.113547	-0.442048	5.81481035838956e-06
mmu-miR-690_st	black	0.157872	0.12249	0.364242	0.000244748	-0.00503375	0.960972	-0.0165392	0.872258	0.117856	0.250262	0.212435	0.0367056	-0.0162949	0.874129	-0.0234209	0.819872	0.171744	0.0925541	0.0456656	0.65693	-0.0631457	0.538909	0.010882	0.91575
mmu-miR-467g_st	black	-0.0931922	0.363923	-0.436805	7.70972764316671e-06	0.250295	0.0134112	0.125033	0.222364	-0.318278	0.0014876	-0.235939	0.0199887	-0.224674	0.0269349	0.195375	0.0551365	-0.238093	0.0188528	-0.282335	0.00508062	0.267821	0.00799768	-0.30801	0.00214634
mmu-miR-499_st	black	-0.0643449	0.531211	-0.337209	0.000731297	-0.073221	0.475999	-0.0324626	0.752262	-0.245704	0.015273	-0.176571	0.0836129	-0.200386	0.0490681	0.0592089	0.564557	-0.240025	0.0178821	-0.199394	0.0502242	0.280584	0.00537331	-0.146795	0.151342
mmu-miR-181a-2-star_st	black	0.0508059	0.621156	-0.313197	0.00178633	0.265469	0.00858883	-0.0576272	0.575022	-0.263527	0.00910562	-0.242706	0.0166059	-0.225727	0.0262083	-0.0257229	0.802511	-0.239938	0.0179246	-0.191048	0.0608593	0.159283	0.119141	-0.157516	0.123348
mmu-miR-28_st	black	0.048111	0.639809	0.834833	2.29406307729759e-26	-0.19727	0.0527727	-0.101115	0.324383	0.788255	9.53081516826338e-22	0.45396	3.00949573290656e-06	0.639479	1.78885509956491e-12	-0.0861082	0.401676	0.72659	3.64675093921527e-17	0.660499	1.83114227536933e-13	-0.578983	5.22352776095809e-10	0.605876	4.85329507362584e-11
mmu-miR-33_st	black	-0.0475995	0.643374	-0.316349	0.00159527	-0.0730659	0.476936	0.124449	0.22455	-0.212925	0.0362637	-0.184604	0.0702705	-0.288423	0.00417059	0.147604	0.149077	-0.27797	0.00583798	-0.223598	0.0276945	0.320695	0.00136207	-0.0874793	0.394194
mmu-miR-574-5p_st	black	-0.0301359	0.769505	0.537508	1.37217730245893e-08	-0.150469	0.141258	-0.11378	0.267134	0.457358	2.4826686524694e-06	0.258063	0.0107087	0.303585	0.00250375	0.0318213	0.757003	0.497741	2.13582934146549e-07	0.30979	0.00201599	-0.427696	1.24489122504541e-05	0.333667	0.000838117
mmu-miR-677_st	black	-0.0153978	0.881007	-0.321596	0.0013178	-0.0181686	0.859795	0.166378	0.103364	-0.263299	0.00916785	-0.20951	0.0394367	-0.207849	0.0410616	0.111604	0.276452	-0.26117	0.00976912	-0.262129	0.00949417	0.201212	0.0481234	-0.203291	0.0458102
mmu-miR-669g_st	black	-0.00204958	0.984104	-0.41559	2.30447282445779e-05	-0.0102699	0.920473	0.0382173	0.710151	-0.327273	0.00106759	-0.290106	0.0039461	-0.260333	0.010015	0.146891	0.151071	-0.293934	0.0034754	-0.292067	0.00369834	0.303633	0.00249958	-0.241397	0.0172188
mmu-miR-698_st	blue	0.289002	0.00409214	-0.124399	0.224737	0.817775	1.5999299466366e-24	-0.0317729	0.757361	-0.115986	0.25791	-0.0302082	0.768967	-0.0804598	0.433371	-0.0621124	0.545584	-0.105157	0.30532	-0.0268079	0.794361	-0.00345038	0.973242	-0.152475	0.135968
mmu-miR-26b-star_st	blue	0.268883	0.00774255	-0.0947235	0.356058	0.786526	1.34219281567932e-21	-0.0789466	0.442098	0.00833632	0.93541	0.0371193	0.718123	0.0305462	0.766456	-0.00113036	0.991233	0.0184129	0.857929	0.029439	0.774691	-0.101779	0.321202	-0.039984	0.697389
mmu-miR-466i_st	blue	0.231949	0.0222488	-0.252202	0.012698	0.806085	2.28989585068611e-23	0.0610926	0.552212	-0.241191	0.0173167	-0.203352	0.0457445	-0.175556	0.0854331	0.111384	0.277407	-0.170521	0.094936	-0.0939281	0.36013	0.0407425	0.691935	-0.29478	0.0033784
mmu-miR-218-2-star_st	blue	0.205544	0.043409	-0.203347	0.0457491	0.571354	9.86106292909191e-10	0.0798656	0.436787	-0.120132	0.241165	-0.157555	0.123253	-0.0591794	0.564751	0.246573	0.0149041	-0.0941462	0.359011	-0.0458346	0.655741	0.052909	0.606763	-0.171969	0.0921218
mmu-miR-744-star_st	blue	0.204699	0.0442976	-0.163708	0.109097	0.71977	9.82832571697839e-17	-0.047648	0.643036	-0.110272	0.282262	-0.0101242	0.921597	-0.0455566	0.657698	-0.0585199	0.569105	-0.0826739	0.420781	-0.0314632	0.759654	0.0510517	0.619466	-0.165106	0.106065
mmu-miR-467f_st	blue	0.195411	0.0550911	-0.228473	0.0243925	0.861084	1.17474444553385e-29	0.185211	0.0693377	-0.208209	0.0407045	-0.157722	0.122851	-0.15408	0.131849	0.0866417	0.398754	-0.181172	0.0757446	-0.0939578	0.359978	0.0472972	0.645486	-0.242618	0.0166463
mmu-miR-297c-star_st	blue	0.188552	0.064375	-0.279913	0.00548922	0.861369	1.07309328755578e-29	-0.0566141	0.581772	-0.201784	0.0474771	-0.11945	0.243867	-0.150849	0.140244	0.0361348	0.725298	-0.177621	0.0817616	-0.0841094	0.412732	0.0370181	0.71886	-0.205747	0.0431986
mmu-miR-707_st	blue	0.186873	0.0668312	-0.283375	0.00491371	0.570413	1.06532161234066e-09	0.0320863	0.755042	-0.297305	0.00310308	-0.124748	0.223428	-0.192025	0.059526	0.102347	0.318492	-0.19331	0.0578103	-0.169493	0.0969734	0.188586	0.064326	-0.311101	0.00192464
mmu-let-7d-star_st	blue	0.186025	0.0681002	-0.258111	0.0106936	0.802424	5.07731280338897e-23	0.177556	0.0818748	-0.206835	0.0420811	-0.16194	0.113027	-0.111428	0.277215	0.0893381	0.384184	-0.155131	0.129202	-0.0403288	0.694908	0.038089	0.711081	-0.238212	0.0187917
mmu-miR-297a-star_st	blue	0.183281	0.0723417	-0.17442	0.0875087	0.789237	7.8350137771533e-22	-0.0508125	0.621111	-0.199605	0.0499756	-0.0731906	0.476183	-0.123819	0.226925	-0.054665	0.59486	-0.149932	0.1427	-0.065114	0.526304	0.0593571	0.563581	-0.208843	0.0400826
mmu-miR-669f_st	blue	0.181188	0.0757171	-0.117488	0.251756	0.721338	7.84489827553369e-17	0.110718	0.280304	-0.117828	0.250378	-0.0444003	0.66586	-0.100136	0.329117	0.36642	0.000223129	-0.0851951	0.406704	-0.089684	0.382338	-0.0331391	0.747271	-0.147171	0.150286
mmu-miR-434-3p_st	blue	0.173572	0.0890832	0.330329	0.000951577	0.641515	1.44556626483178e-12	-0.0960705	0.349229	0.388347	8.47256759091763e-05	0.283206	0.00494043	0.385655	9.57745633072826e-05	-0.0707662	0.490952	0.34411	0.000558139	0.50794	1.09189286452218e-07	-0.336217	0.000759882	0.247308	0.0145985
mmu-miR-669i_st	blue	0.171336	0.0933438	-0.124157	0.225648	0.583309	3.61659536332891e-10	-0.0402152	0.695725	-0.137775	0.17838	-0.114016	0.26614	-0.0784052	0.445245	0.0651578	0.526025	-0.136785	0.181548	-0.0650563	0.526672	0.0284207	0.782288	-0.169862	0.096239
mmu-miR-671-3p_st	blue	0.162725	0.11127	-0.0871605	0.395926	0.810943	7.74954836124049e-24	-0.0178052	0.862572	-0.0493087	0.63149	-0.026458	0.796987	-0.00761804	0.940965	-0.0524968	0.609573	-0.0416623	0.685343	0.0627201	0.541653	-0.0540504	0.599015	-0.0969805	0.344661
mmu-miR-504_st	blue	0.15373	0.132738	-0.20794	0.0409714	0.494926	2.56060375805688e-07	0.127083	0.214816	-0.283637	0.00487245	-0.284807	0.00469176	-0.200722	0.048682	-0.00615817	0.952263	-0.174771	0.0868624	-0.101079	0.324557	0.218008	0.0319396	-0.34327	0.000576996
mmu-miR-485-star_st	blue	0.149452	0.143997	-0.138199	0.177033	0.921778	7.17171678081822e-41	-0.0387369	0.706389	-0.0378171	0.713053	0.00881217	0.931732	0.0190704	0.852913	-0.0688604	0.50273	-0.0203861	0.842891	0.0592426	0.564335	-0.108292	0.291043	-0.0847302	0.409279
mmu-miR-467d-star_st	blue	0.145757	0.154289	-0.197812	0.0521122	0.885523	2.16592261634186e-33	0.0035444	0.972514	-0.166699	0.102691	-0.0499927	0.62676	-0.106315	0.299991	0.0118379	0.90838	-0.110002	0.283448	-0.0536059	0.602027	0.0133552	0.896697	-0.17902	0.079346
mmu-miR-654-3p_st	blue	0.141517	0.166763	-0.193975	0.0569369	0.583682	3.50261126650426e-10	-0.0501919	0.625385	-0.224373	0.0271456	-0.140525	0.169786	-0.107835	0.293097	-0.0815477	0.427158	-0.147878	0.148315	-0.109972	0.28358	0.0990544	0.334394	-0.242211	0.0168355
mmu-miR-138-star_st	blue	0.136052	0.183922	0.112291	0.273487	0.782054	3.20784710088847e-21	-0.154464	0.130876	0.249	0.0139152	0.159582	0.118442	0.322185	0.0012896	-0.0619927	0.546361	0.304926	0.00239014	0.317537	0.00152814	-0.365917	0.000227955	0.0995625	0.331908
mmu-miR-466d-3p_st	blue	0.132342	0.196285	-0.165858	0.104462	0.75686	3.03978219471918e-19	0.00753342	0.941619	-0.120719	0.238857	-0.0378971	0.712473	-0.0988563	0.335366	0.112422	0.272922	-0.130108	0.204009	-0.0710926	0.48895	0.0115662	0.910474	-0.114914	0.262364
mmu-miR-212_st	blue	0.131871	0.197896	-0.0230889	0.822383	0.718075	1.25164344756252e-16	-0.167463	0.101101	0.0784399	0.445043	0.093704	0.361283	0.115971	0.257972	-0.00518145	0.959827	0.0740993	0.47071	0.0978363	0.340401	-0.161248	0.114596	0.0205671	0.841514
mmu-miR-467a-star_st	blue	0.131055	0.200708	-0.243738	0.0161358	0.884435	3.306941278925e-33	0.0848815	0.40844	-0.191669	0.060009	-0.132749	0.194898	-0.102922	0.315767	0.0155065	0.880172	-0.0933292	0.363215	-0.0751976	0.46414	0.00366253	0.971598	-0.25401	0.0120526
mmu-miR-466b-3p_st	blue	0.128932	0.208162	-0.137316	0.179844	0.633968	3.15989702720528e-12	-0.0471016	0.646854	-0.0569967	0.579219	-0.0436644	0.671076	0.0172683	0.866677	-0.00178155	0.986182	0.0214375	0.8349	0.0250405	0.807648	-0.0443581	0.666159	-0.121335	0.236451
mmu-miR-466g_st	blue	0.125056	0.222278	-0.316453	0.00158928	0.74382	2.59522494326478e-18	0.0895717	0.382936	-0.247367	0.0145743	-0.175053	0.0863469	-0.188928	0.0638346	0.207169	0.0417428	-0.195479	0.055004	-0.161719	0.113527	0.124825	0.223141	-0.278693	0.005706
mmu-miR-337-3p_st	blue	0.120193	0.240927	-0.16832	0.0993425	0.56797	1.30045887969203e-09	0.052422	0.610083	-0.161982	0.112933	-0.228017	0.0246864	-0.0277925	0.786985	-0.0413084	0.687877	-0.110596	0.280838	0.0542119	0.597922	0.0535089	0.602686	-0.227352	0.0251204
mmu-let-7c-1-star_st	blue	0.118059	0.249443	-0.128607	0.209321	0.822226	5.52259604726176e-25	0.0617491	0.547941	-0.0353984	0.73068	0.0659499	0.520996	-0.00856111	0.933672	-0.0623255	0.544204	-0.0192974	0.851181	0.0549237	0.593115	-0.0943276	0.358081	-0.02852	0.781546
mmu-miR-197_st	blue	0.117005	0.253725	-0.293256	0.00355492	0.519595	4.93549096062416e-08	0.0523141	0.61082	-0.323451	0.00123072	-0.137795	0.178315	-0.22704	0.0253266	0.020864	0.839256	-0.234331	0.0208749	-0.182505	0.0735796	0.196625	0.0535674	-0.247588	0.0144833
mmu-let-7b-star_st	blue	0.11029	0.282181	-0.192803	0.0584827	0.5362	1.51051049257469e-08	0.0424569	0.679667	-0.231884	0.0222873	-0.235927	0.0199958	-0.0961395	0.348881	0.00719832	0.944212	-0.105395	0.304218	-0.0704984	0.492598	0.0617795	0.547744	-0.264807	0.00876193
mmu-miR-673-5p_st	blue	0.104506	0.30834	-0.144218	0.158732	0.389548	8.0187499657384e-05	0.153919	0.132258	-0.119282	0.244537	-0.15835	0.121348	-0.00308886	0.976045	0.132609	0.195374	-0.113027	0.270336	0.0928204	0.365848	0.0285588	0.781256	-0.195999	0.0543487
mmu-miR-34c-star_st	blue	0.102975	0.31552	0.0381746	0.710461	0.760305	1.68641110516021e-19	-0.0538958	0.600062	0.0907126	0.376881	0.0982921	0.338145	0.0709062	0.490092	0.133684	0.191744	0.0500989	0.626027	0.167899	0.100204	-0.215661	0.0338787	0.0443056	0.666531
mmu-miR-412_st	blue	0.102583	0.317375	-0.228051	0.0246643	0.907146	1.74602168999675e-37	-0.0064262	0.950188	-0.123467	0.228256	-0.0457523	0.65632	-0.0961776	0.348689	-0.00890567	0.931009	-0.119546	0.243487	-0.0398568	0.698305	-0.0352472	0.731786	-0.132229	0.196668
mmu-miR-34b-3p_st	blue	0.0972212	0.34346	-0.0771524	0.452573	0.833386	3.35004817114618e-26	-0.0315714	0.758853	0.0166993	0.871032	0.0283092	0.783121	0.0749903	0.465376	-0.0280616	0.784972	0.0515449	0.616082	0.143906	0.159644	-0.110084	0.283086	-0.0788867	0.442446
mmu-let-7g-star_st	blue	0.0967903	0.345613	0.0625292	0.542887	0.553912	3.97305395926678e-09	-0.077518	0.450427	0.133915	0.190973	0.172292	0.091503	0.0871776	0.395833	-0.0963145	0.348001	0.082437	0.422118	0.0886714	0.387756	-0.168143	0.0997041	0.111688	0.276086
mmu-miR-33-star_st	blue	-0.0885155	0.388595	-0.16843	0.0991193	0.55286	4.31059601968975e-09	0.0827398	0.420409	-0.166764	0.102553	-0.0490231	0.633469	-0.14567	0.154536	0.0429726	0.675993	-0.138346	0.176569	-0.145895	0.153894	0.0660801	0.520172	-0.166627	0.10284
mmu-miR-467e-star_st	blue	0.0876865	0.39307	-0.37599	0.000147455	0.638664	1.94739476728931e-12	0.351881	0.00040864	-0.347859	0.000480672	-0.366899	0.000218613	-0.206672	0.0422472	0.0755169	0.462239	-0.253484	0.0122373	-0.154576	0.130593	0.198019	0.0518616	-0.4074	3.44945757699564e-05
mmu-miR-764-5p_st	blue	0.0854297	0.405409	-0.287228	0.00433681	0.89375	7.63888464547916e-35	0.0487089	0.63565	-0.190503	0.0616133	-0.0855551	0.404718	-0.150585	0.140947	0.00237968	0.981544	-0.169143	0.0976769	-0.123789	0.227038	0.0378732	0.712646	-0.227394	0.0250931
mmu-miR-770-5p_st	blue	0.0750272	0.465156	0.119409	0.244031	0.49226	3.03581976748435e-07	-0.0765154	0.456324	0.151756	0.137847	0.103316	0.313912	0.148769	0.145859	0.0618798	0.547093	0.178374	0.080455	0.248903	0.0139537	-0.196404	0.0538426	0.0895678	0.382958
mmu-miR-878-3p_st	blue	-0.0745081	0.468258	-0.232595	0.0218686	0.482577	5.56759686902964e-07	0.193261	0.0578738	-0.209965	0.0390009	-0.194734	0.0559546	-0.14788	0.148308	0.178452	0.0803199	-0.179489	0.0785501	-0.114066	0.265928	-0.00888935	0.931135	-0.19474	0.055948
mmu-miR-297b-3p_st	blue	-0.0739267	0.471746	-0.290778	0.00385958	0.596452	1.14422288159077e-10	-0.0529138	0.606731	-0.273073	0.00680517	-0.189595	0.0628862	-0.120045	0.241511	0.193412	0.0576757	-0.207809	0.0411015	-0.137167	0.18032	0.153032	0.134528	-0.208339	0.0405765
mmu-miR-489_st	blue	0.0674493	0.511544	-0.24119	0.0173173	0.631867	3.91347883247473e-12	-0.0594684	0.562849	-0.241953	0.016956	-0.155653	0.127902	-0.109261	0.286722	0.0436084	0.671473	-0.214706	0.0346957	-0.111476	0.277004	0.00467775	0.96373	-0.271474	0.00715034
mmu-miR-693-5p_st	blue	-0.0614011	0.550203	-0.267217	0.0081459	0.408405	3.28462865330681e-05	0.188291	0.0647517	-0.290506	0.00389442	-0.211751	0.0373296	-0.188806	0.0640096	0.118919	0.245988	-0.180262	0.0772519	-0.163719	0.109072	0.0827577	0.420308	-0.214264	0.0350797
mmu-miR-211_st	blue	0.0603111	0.557318	-0.286726	0.00440845	0.671827	4.96422313216256e-14	-0.00819529	0.9365	-0.271608	0.00712092	-0.145458	0.155145	-0.213373	0.0358641	0.135995	0.184109	-0.196904	0.0532231	-0.148979	0.145283	0.0817918	0.425771	-0.226896	0.0254218
mmu-miR-425-star_st	blue	-0.0593753	0.563462	0.119063	0.245411	0.357351	0.000326536	0.0184314	0.857789	0.149225	0.144612	-0.0284529	0.782047	0.277752	0.00587828	-0.00189053	0.985337	0.21269	0.0364749	0.20423	0.0447969	-0.223561	0.0277208	0.0160485	0.876017
mmu-let-7a-star_st	blue	-0.0591538	0.56492	-0.236477	0.0197	0.393306	6.74085744037807e-05	0.0250348	0.807691	-0.200775	0.0486214	-0.0276978	0.787694	-0.265726	0.00852223	0.0494677	0.630389	-0.24064	0.0175818	-0.234491	0.020785	0.217699	0.0321893	-0.231884	0.0222876
mmu-miR-411-star_st	blue	0.0582209	0.571083	-0.156155	0.126663	0.683415	1.22931271286312e-14	0.0078117	0.939467	-0.103766	0.311794	-0.150882	0.140155	-0.00600973	0.953412	0.111725	0.275928	-0.0539113	0.599956	0.0548007	0.593945	-0.155614	0.127999	-0.131363	0.199641
mmu-miR-466b-3-3p_st	blue	0.0551784	0.5914	-0.308523	0.00210801	0.613911	2.28377046877795e-11	0.0341736	0.739659	-0.242881	0.0165252	-0.189621	0.0628488	-0.15967	0.118235	0.120123	0.241201	-0.141536	0.166706	-0.0621293	0.545475	0.138568	0.175869	-0.271812	0.00707617
mmu-miR-467b-star_st	blue	0.0492344	0.632004	-0.185004	0.0696546	0.828761	1.09656280479464e-25	-0.062037	0.546073	-0.087481	0.394184	-0.0162397	0.874552	-0.0792412	0.440391	0.0325883	0.751334	-0.141438	0.167002	-0.034654	0.736133	-0.0313325	0.760622	-0.0516127	0.615617
mmu-miR-668_st	blue	0.04504	0.66134	-0.0909538	0.375608	0.802278	5.23946219232402e-23	-0.0219812	0.830774	0.0135922	0.894875	0.0355199	0.72979	0.0872909	0.395216	-0.0751553	0.464392	0.115265	0.260902	0.126272	0.217779	-0.101902	0.320614	-0.0310208	0.762933
mmu-miR-466e-3p_st	blue	0.0424347	0.679825	-0.166525	0.103054	0.493674	2.77420951712364e-07	0.00214413	0.98337	-0.186201	0.0678351	-0.230602	0.0230598	-0.114795	0.262863	-0.0902104	0.379539	-0.118453	0.247856	0.0190279	0.853237	0.129814	0.205042	-0.227631	0.0249375
mmu-miR-466f-3p_st	blue	0.0374187	0.715947	-0.23274	0.0217842	0.778083	6.83637218336179e-21	-0.0511234	0.618974	-0.144967	0.156556	-0.141635	0.166405	-0.0935271	0.362194	0.093712	0.361241	-0.137836	0.178184	-0.0630585	0.53947	-0.0163341	0.873829	-0.164017	0.108422
mmu-miR-713_st	blue	-0.0340658	0.740451	-0.217453	0.0323895	0.494118	2.69656111626265e-07	0.178567	0.080123	-0.179207	0.0790286	-0.261052	0.00980357	-0.0933272	0.363225	0.131793	0.198163	-0.1227	0.231183	-0.059578	0.562128	-0.00112283	0.991291	-0.186467	0.0674372
mmu-miR-466c-3p_st	blue	0.0335137	0.744512	-0.221432	0.0292789	0.575209	7.16769272078455e-10	0.106961	0.297049	-0.178081	0.0809619	-0.197389	0.0526272	-0.125694	0.219911	-0.0284328	0.782198	-0.173788	0.0886796	-0.0998042	0.330729	-0.0145014	0.887887	-0.233293	0.0214644
mmu-miR-574-3p_st	blue	0.0328854	0.749142	0.140091	0.17112	0.572651	8.8619781153169e-10	-0.133362	0.192828	0.282307	0.00508533	0.222781	0.028283	0.382287	0.000111485	-0.0539123	0.599949	0.281169	0.00527398	0.264044	0.00896536	-0.255491	0.0115453	0.149238	0.144578
mmu-miR-207_st	blue	0.0255685	0.803673	-0.117291	0.252558	0.605021	5.25191684751926e-11	-0.0702449	0.494159	-0.125517	0.220566	-0.161872	0.113181	-0.00206001	0.984023	0.038875	0.70539	-0.0367434	0.72086	0.0899525	0.380909	0.0650758	0.526547	-0.168154	0.0996818
mmu-miR-323-5p_st	blue	0.0228884	0.8239	-0.196423	0.0538189	0.556472	3.25451100376733e-09	0.0227558	0.824904	-0.114133	0.265642	-0.0920776	0.369713	-0.0713712	0.487244	-0.0307087	0.765249	-0.00891572	0.930931	-0.0053766	0.958316	-0.092379	0.368142	-0.187744	0.0655479
mmu-miR-218-1-star_st	blue	0.0226136	0.825981	-0.220234	0.0301874	0.34974	0.00044564	0.0473038	0.64544	-0.188365	0.0646445	-0.120806	0.238516	-0.230888	0.0228857	0.0706774	0.491498	-0.218173	0.0318066	-0.14551	0.154994	0.0896076	0.382745	-0.169818	0.0963255
mmu-miR-148a-star_st	blue	-0.00703895	0.945445	-0.10455	0.308132	0.337207	0.000731368	0.0842447	0.411978	-0.00981017	0.924022	-0.117321	0.252436	0.0412027	0.688634	0.265333	0.00862406	-0.0322125	0.75411	0.106118	0.300895	0.0132533	0.897482	-0.0581123	0.571803
mmu-miR-466a-3p_st	blue	0.00303041	0.976498	-0.12922	0.207139	0.443533	5.36346450900799e-06	-0.084517	0.410463	-0.074825	0.466363	-0.036968	0.719224	-0.000832127	0.993546	-0.04883	0.63481	-0.062627	0.542255	0.0436976	0.67084	0.0845195	0.410449	-0.0865451	0.399282
mmu-miR-132_st	brown	0.257076	0.0110232	0.759823	1.83249831185868e-19	-0.114378	0.264613	-0.194204	0.05664	0.743798	2.60425280010189e-18	0.433049	9.40958432843052e-06	0.689191	5.98329583085076e-15	-0.0663801	0.518275	0.743517	2.72328031102009e-18	0.696011	2.5019260380573e-15	-0.60398	5.78004915839296e-11	0.503297	1.48596609642209e-07
mmu-miR-1224_st	brown	0.232011	0.0222124	0.308296	0.00212489	-0.204726	0.0442688	0.117536	0.25156	0.149446	0.144012	-0.065047	0.526731	0.179702	0.0781902	-0.059488	0.562719	0.310782	0.0019465	0.198635	0.0511224	-0.170422	0.0951308	-0.0407734	0.691713
mmu-miR-362-5p_st	brown	0.173839	0.0885852	0.664437	1.17071154565188e-13	-0.192188	0.0593064	-0.235904	0.0200077	0.649467	6.1925265350811e-13	0.402653	4.33719232206735e-05	0.642477	1.30645093180534e-12	-0.106891	0.297366	0.758592	2.26325050303121e-19	0.569726	1.12696994802428e-09	-0.514514	7.00251228927317e-08	0.433526	9.17568670583797e-06
mmu-miR-714_st	brown	0.168371	0.0992375	0.44855	4.07133553334181e-06	-0.0853286	0.405967	-0.206271	0.042657	0.392926	6.86094538763697e-05	0.410031	3.03370258637482e-05	0.33407	0.000825267	-0.216199	0.0334252	0.529995	2.36869513578891e-08	0.323507	0.00122817	-0.302178	0.00262816	0.206252	0.0426768
mmu-miR-134_st	brown	0.166343	0.103436	0.693422	3.49349695481198e-15	-0.180441	0.0769522	-0.17524	0.0860062	0.661604	1.61619300491595e-13	0.330915	0.000930703	0.627915	5.8265272276962e-12	-0.0297519	0.772361	0.797641	1.40211014380435e-22	0.66329	1.3345943182847e-13	-0.541728	1.00387073574811e-08	0.399494	5.04175846369841e-05
mmu-miR-671-5p_st	brown	0.163046	0.110557	0.569689	1.13043362416361e-09	-0.184717	0.0700965	-0.198622	0.0511378	0.598239	9.74600667832575e-11	0.289333	0.00404788	0.643089	1.22471258474537e-12	-0.0719459	0.483735	0.788346	9.35836224891995e-22	0.599152	8.97481357684947e-11	-0.573709	8.1191855779758e-10	0.349614	0.000447906
mmu-miR-339-3p_st	brown	0.162502	0.111767	0.395029	6.22077942875587e-05	-0.0452214	0.66006	-0.149271	0.144487	0.381877	0.000113557	0.224285	0.0272071	0.46685	1.43416219881561e-06	-0.117204	0.252913	0.50396	1.42239057542189e-07	0.42898	1.16457173315452e-05	-0.393647	6.6348179094496e-05	0.202013	0.0472207
mmu-miR-423-5p_st	brown	-0.161601	0.113794	0.217681	0.0322036	-0.0675767	0.510745	0.14301	0.162286	0.237307	0.0192608	-0.13343	0.192597	0.417595	2.08442868112746e-05	0.0115793	0.910373	0.480076	6.49248602673953e-07	0.322225	0.00128768	-0.400791	4.74048395191636e-05	-0.0471149	0.64676
mmu-miR-139-3p_st	brown	-0.155606	0.12802	0.289776	0.00398936	-0.101933	0.320465	-0.0814322	0.427816	0.311023	0.00192998	0.121457	0.235979	0.368463	0.000204464	-0.0767542	0.454916	0.455593	2.74435280940665e-06	0.296792	0.00315736	-0.311311	0.00191035	0.111823	0.275505
mmu-miR-433_st	brown	0.147604	0.149078	0.249796	0.0136035	0.172646	0.0908276	-0.129445	0.206345	0.273239	0.00677029	0.0667998	0.515628	0.333621	0.000839584	-0.0766808	0.455349	0.369902	0.000192196	0.435171	8.41052522333271e-06	-0.257659	0.0108365	0.105665	0.302975
mmu-miR-184_st	brown	-0.140026	0.171323	0.122216	0.233043	-0.0955244	0.351988	-0.03009	0.769846	0.214778	0.0346339	-0.0402482	0.695488	0.307564	0.00218012	0.295091	0.00334335	0.344104	0.000558269	0.257964	0.0107399	-0.333674	0.00083788	0.0567191	0.581071
mmu-miR-711_st	brown	0.138229	0.176939	0.302108	0.00263449	-0.0843072	0.41163	-0.0972839	0.343147	0.219936	0.0304171	0.088724	0.387473	0.216156	0.0334621	0.149708	0.143304	0.445967	4.69473197306013e-06	0.224058	0.0273673	-0.205031	0.0439462	-0.0138195	0.893127
mmu-miR-874_st	brown	-0.129949	0.204567	0.185161	0.0694138	-0.0254785	0.80435	0.0511134	0.619043	0.251844	0.0128293	0.129772	0.205191	0.457238	2.49956569794999e-06	0.118002	0.249672	0.465295	1.57084084991873e-06	0.386864	9.06553415697657e-05	-0.408041	3.34345337163877e-05	0.0826096	0.421144
mmu-miR-154_st	brown	0.126585	0.216632	0.276775	0.00606196	0.209574	0.0393747	-0.0494235	0.630695	0.381302	0.000116515	0.208791	0.0401334	0.423093	1.57774890638716e-05	-0.0613423	0.550586	0.470738	1.14004382041161e-06	0.447076	4.41672503112068e-06	-0.266911	0.00822186	0.244625	0.0157416
mmu-miR-465a-3p_st	brown	-0.114562	0.263839	-0.222192	0.0287144	0.00443335	0.965624	0.0429171	0.676388	-0.210659	0.0383438	-0.201244	0.0480871	-0.194833	0.0558282	0.0158073	0.877866	-0.307964	0.00214973	-0.117199	0.252933	0.167057	0.101944	-0.0754559	0.462602
mmu-miR-27a-star_st	brown	-0.113349	0.268965	0.533965	1.7780170953508e-08	-0.165066	0.106149	-0.207764	0.0411463	0.624109	8.50314898710027e-12	0.301979	0.00264616	0.737393	7.12413162070283e-18	0.0162732	0.874295	0.784113	2.15332230183955e-21	0.567779	1.32088030977656e-09	-0.559928	2.47925079720527e-09	0.342179	0.000602358
mmu-miR-1198_st	brown	0.112558	0.272342	0.699537	1.57891864343515e-15	-0.132894	0.194407	-0.157882	0.122467	0.650483	5.54690927459552e-13	0.364894	0.000238077	0.606479	4.58944268691439e-11	-0.0921075	0.369557	0.846993	8.18867626243716e-28	0.55936	2.59323198645333e-09	-0.511389	8.65890971909743e-08	0.357072	0.000330318
mmu-miR-335-5p_st	brown	-0.106999	0.296877	0.275382	0.00633282	-0.167638	0.100739	-0.146914	0.151006	0.280329	0.00541706	0.177748	0.0815396	0.248149	0.0142554	-0.0534584	0.603028	0.416023	2.25515690214207e-05	0.16785	0.100304	-0.305778	0.00232039	0.0865853	0.399063
mmu-miR-712_st	brown	0.106848	0.297564	0.525568	3.24737758141242e-08	0.111665	0.276186	-0.168968	0.0980293	0.580875	4.45051790929617e-10	0.284527	0.00473447	0.658406	2.3164663705405e-13	-0.118206	0.24885	0.769836	3.13398665217199e-20	0.606461	4.59728474326357e-11	-0.469184	1.25001629959656e-06	0.299893	0.0028421
mmu-miR-486_st	brown	0.105159	0.30531	0.682145	1.4368958590021e-14	-0.164758	0.106814	-0.163036	0.110578	0.679131	2.07472036066047e-14	0.405004	3.87385406729255e-05	0.628322	5.59380658225273e-12	-0.121091	0.237404	0.808308	1.40017412298514e-23	0.588575	2.29479931091115e-10	-0.53151	2.12409918274588e-08	0.433251	9.30984697187396e-06
mmu-miR-341_st	brown	0.103261	0.314167	0.262483	0.00939449	0.0971873	0.343629	0.124515	0.224303	0.276871	0.00604373	0.137829	0.178208	0.244054	0.0159946	-0.0687113	0.503658	0.350722	0.000428305	0.246317	0.015012	-0.379231	0.000127778	0.176415	0.0838904
mmu-miR-700_st	brown	0.0925532	0.367235	0.302483	0.00260072	0.353408	0.000383993	-0.0172718	0.86665	0.432264	9.80707314435083e-06	0.162667	0.111398	0.481232	6.04812348769757e-07	-0.0271395	0.791875	0.547268	6.61656264013017e-09	0.429512	1.13274482727216e-05	-0.514259	7.12517929874818e-08	0.210742	0.038266
mmu-miR-125b-3p_st	brown	0.0916765	0.371811	0.538742	1.25295091598563e-08	-0.184968	0.0697096	-0.105344	0.304456	0.538824	1.24535962341493e-08	0.22513	0.0266181	0.604769	5.37552040901382e-11	0.0332429	0.746506	0.774575	1.31676547838639e-20	0.471463	1.09188770754819e-06	-0.499284	1.9322829788947e-07	0.271642	0.00711335
mmu-miR-375_st	brown	-0.0884813	0.388778	0.498683	2.00923402779309e-07	-0.151322	0.138989	-0.226248	0.0258555	0.64763	7.5489538567286e-13	0.372438	0.000172216	0.63565	2.65923576599401e-12	-0.0920846	0.369677	0.727154	3.35504046552365e-17	0.536811	1.44431072529635e-08	-0.471685	1.07758977407982e-06	0.420938	1.76075796633974e-05
mmu-miR-320_st	brown	-0.0880969	0.390851	0.28866	0.00413831	-0.236381	0.0197511	-0.173456	0.0892994	0.3653	0.000234014	0.332111	0.000889376	0.268498	0.00783427	0.00385032	0.970142	0.440341	6.3773827142288e-06	0.132709	0.195034	-0.310211	0.00198622	0.260319	0.0100192
mmu-miR-805_st	brown	-0.085206	0.406644	-0.736385	8.32522159975136e-18	0.140629	0.169466	0.255871	0.0114182	-0.793481	3.31880869281441e-22	-0.436547	7.81675832815803e-06	-0.752331	6.4992130180168e-19	0.123788	0.227041	-0.930982	2.33084551629037e-43	-0.68789	7.04727416114697e-15	0.703942	8.79960966164967e-16	-0.4551	2.82192176257646e-06
mmu-miR-541_st	brown	0.0817082	0.426246	0.775634	1.08180647336063e-20	-0.175535	0.0854707	-0.233287	0.0214678	0.704274	8.41649920096283e-16	0.424832	1.44324673446066e-05	0.660588	1.81291094276583e-13	-0.123401	0.228509	0.784768	1.89509057328781e-21	0.738855	5.67714078416739e-18	-0.610077	3.2811524643709e-11	0.470075	1.18576126499916e-06
mmu-miR-339-5p_st	brown	-0.079878	0.436715	0.25721	0.0109802	-0.0785041	0.444669	-0.119343	0.244295	0.292953	0.00359092	0.203785	0.0452751	0.39385	6.57226422670289e-05	-0.0325851	0.751358	0.413578	2.54703078884502e-05	0.27964	0.00553715	-0.148987	0.145262	0.154369	0.131117
mmu-miR-193-star_st	brown	0.0780038	0.447585	0.579904	4.83235744362512e-10	-0.0895096	0.383268	-0.229403	0.0238028	0.667261	8.45941698640553e-14	0.387296	8.88887251018394e-05	0.670676	5.6834655844902e-14	-0.0614631	0.5498	0.819718	1.00946079173123e-24	0.562788	1.97482544618694e-09	-0.584978	3.13362005255816e-10	0.43337	9.2516976318391e-06
mmu-miR-125a-3p_st	brown	-0.0756263	0.46159	0.529678	2.42322893472562e-08	-0.114564	0.263832	-0.181344	0.075461	0.603856	5.84624229233802e-11	0.303287	0.00252963	0.65234	4.53098250772505e-13	-0.0592117	0.564539	0.797995	1.30180163000228e-22	0.54527	7.69691202627992e-09	-0.540117	1.13171872897239e-08	0.328911	0.00100389
mmu-miR-205_st	brown	-0.0740841	0.470801	0.474807	8.93820207642561e-07	-0.122675	0.231277	-0.15853	0.12092	0.649748	6.00758704657047e-13	0.231934	0.0222581	0.844575	1.62481847343907e-27	0.0310226	0.76292	0.853609	1.17994281189065e-28	0.713649	2.33475787452911e-16	-0.662391	1.47822667428507e-13	0.363187	0.000255899
mmu-miR-149_st	brown	-0.0667764	0.515775	0.249127	0.0138651	0.24376	0.0161261	-0.101854	0.320845	0.340188	0.000651285	0.173698	0.0888469	0.445686	4.76768293455553e-06	0.0369072	0.719667	0.534162	1.75269618009072e-08	0.36421	0.000245074	-0.326294	0.0011074	0.20887	0.0400559
mmu-miR-324-5p_st	brown	0.066387	0.518232	0.717733	1.31403654570534e-16	-0.176869	0.0830846	-0.241873	0.0169936	0.69608	2.47975915530631e-15	0.388655	8.35399293520893e-05	0.652239	4.58113765186837e-13	-0.0868455	0.397642	0.783714	2.32689019294471e-21	0.578058	5.64691378171459e-10	-0.506467	1.20456451185474e-07	0.459833	2.15505518935224e-06
mmu-miR-699_st	brown	0.0637028	0.535326	0.499361	1.92268862066016e-07	0.134846	0.187877	-0.204987	0.0439934	0.612306	2.659375701718e-11	0.288783	0.00412166	0.71494	1.94889376059305e-16	-0.0527175	0.608068	0.79782	1.35047062460882e-22	0.598233	9.75112419829603e-11	-0.567906	1.30726399866163e-09	0.33249	0.000876615
mmu-miR-106b-star_st	brown	0.0618122	0.547531	0.615113	2.03639304148593e-11	0.00879039	0.9319	-0.178037	0.0810378	0.710709	3.50943354352666e-16	0.460352	2.09172839791462e-06	0.709656	4.05597000359511e-16	-0.12749	0.213337	0.814624	3.33917907669553e-24	0.603819	5.86658673469839e-11	-0.584066	3.38931183959349e-10	0.468005	1.34003062181906e-06
mmu-miR-546_st	brown	0.0524498	0.609894	0.177757	0.0815238	0.308134	0.00213697	-0.074176	0.470249	0.319752	0.00140989	0.0941387	0.359049	0.499862	1.86098177439478e-07	0.0506985	0.621895	0.491054	3.27741827536785e-07	0.460687	2.0518168780541e-06	-0.439657	6.61695501363487e-06	0.103368	0.313666
mmu-miR-685_st	brown	0.0523918	0.61029	0.441456	6.00421235382054e-06	-0.00843354	0.934658	-0.194186	0.0566635	0.446789	4.48724623048418e-06	0.371489	0.000179454	0.358068	0.000316982	-0.176733	0.0833248	0.607025	4.3627319352521e-11	0.304716	0.00240763	-0.388573	8.38530561030805e-05	0.26019	0.0100576
mmu-miR-150-star_st	brown	0.0499511	0.627047	0.539058	1.2239740263998e-08	-0.125461	0.220775	-0.105181	0.305208	0.593556	1.4811318302636e-10	0.272504	0.00692633	0.680549	1.74642164137484e-14	0.00264331	0.9795	0.788816	8.52296918264342e-22	0.673586	4.03281393633498e-14	-0.542759	9.29474947632333e-09	0.331298	0.000917268
mmu-miR-689_st	brown	0.0442644	0.666823	0.515397	6.5919481558779e-08	-0.153393	0.133601	-0.21125	0.0377922	0.464463	1.64894440695439e-06	0.267627	0.00804503	0.503216	1.4938563716508e-07	-0.0664986	0.517527	0.709953	3.89419120043691e-16	0.428683	1.18271960754595e-05	-0.46912	1.25469985686557e-06	0.180706	0.0765128
mmu-let-7b_st	brown	0.0438632	0.669665	0.680343	1.79080794954664e-14	-0.0944011	0.357705	-0.252666	0.0125297	0.803731	3.82827334010737e-23	0.529133	2.51969096890134e-08	0.790574	5.99006078470931e-22	-0.115535	0.259779	0.866652	1.92719758224266e-30	0.66969	6.37792805619995e-14	-0.656612	2.82949283576919e-13	0.557919	2.90509185618129e-09
mmu-miR-17-star_st	brown	-0.0394103	0.701524	0.657282	2.62611219113102e-13	-0.150316	0.141668	-0.239854	0.017966	0.672733	4.46141943402004e-14	0.455204	2.80546846665079e-06	0.668156	7.62549161632399e-14	-0.115898	0.258273	0.775368	1.13658826807745e-20	0.547875	6.31821803409564e-09	-0.567234	1.3805804309982e-09	0.454489	2.9210002985092e-06
mmu-miR-135a-star_st	brown	-0.039087	0.703859	0.222933	0.0281725	-0.11019	0.282618	-0.0890146	0.385915	0.240486	0.0176565	0.144241	0.158666	0.340294	0.000648572	-0.0763849	0.457095	0.367033	0.000217368	0.351552	0.000414139	-0.143652	0.160391	0.102002	0.320137
mmu-miR-200c_st	brown	0.0282652	0.78345	0.301466	0.00269315	-0.00325044	0.974792	-0.100891	0.325465	0.291618	0.0037538	0.1702	0.0955673	0.15897	0.119879	0.01826	0.859097	0.421391	1.72067800815612e-05	0.0114288	0.911533	-0.268111	0.00792718	0.049608	0.629418
mmu-miR-762_st	brown	-0.0230524	0.822659	0.286872	0.00438745	0.00740907	0.942581	-0.0963172	0.347987	0.288886	0.00410768	0.185689	0.0686084	0.262363	0.00942819	-0.0555887	0.588641	0.439388	6.71346759135023e-06	0.187437	0.065998	-0.293318	0.00354757	0.154283	0.131333
mmu-miR-503_st	brown	0.021493	0.834478	0.515526	6.53423467989784e-08	-0.165157	0.105955	-0.216067	0.0335364	0.548103	6.20964225986997e-09	0.255981	0.0113818	0.659095	2.1444936584407e-13	-0.107718	0.293626	0.623445	9.078123944423e-12	0.625825	7.17556969184465e-12	-0.530251	2.32554126881664e-08	0.315499	0.0016449
mmu-miR-665_st	brown	-0.0199106	0.84651	0.33551	0.000780863	0.0334231	0.745179	-0.161454	0.114127	0.343237	0.000577731	0.24938	0.0137657	0.450076	3.74050918321017e-06	-0.0820877	0.424094	0.475628	8.50670130577959e-07	0.483778	5.1694193003586e-07	-0.425271	1.41105079303688e-05	0.189437	0.0631095
mmu-miR-346_st	brown	0.0191703	0.852151	0.244674	0.0157198	0.0907344	0.376766	-0.0771643	0.452503	0.332705	0.000869479	0.0167626	0.870547	0.442965	5.53212256054838e-06	-0.118553	0.247454	0.481033	6.12236010490956e-07	0.426478	1.32592466430889e-05	-0.312966	0.00180113	0.0629478	0.540184
mmu-miR-378-star_st	brown	-0.0150683	0.883535	0.521115	4.4401113772315e-08	-0.00313898	0.975657	-0.167376	0.101281	0.636628	2.40454961832055e-12	0.378684	0.000130922	0.676901	2.71525414194628e-14	-0.0764934	0.456454	0.762754	1.10265585567022e-19	0.598195	9.78437782779262e-11	-0.605498	5.02571590633128e-11	0.462291	1.87045377002081e-06
mmu-miR-501-3p_st	brown	0.0145172	0.887766	0.558796	2.71130802689047e-09	-0.12554	0.220481	-0.17559	0.0853713	0.591058	1.84643885990816e-10	0.250606	0.0132928	0.605309	5.11444175766558e-11	-0.131334	0.199743	0.782246	3.09166975711029e-21	0.568746	1.22091786784718e-09	-0.495512	2.46604272815656e-07	0.292509	0.00364445
mmu-miR-351_st	brown	0.0144514	0.888272	0.621996	1.04653743817683e-11	-0.199885	0.0496487	-0.251876	0.0128177	0.606855	4.4320736967141e-11	0.409523	3.11005123647812e-05	0.626382	6.78865749530985e-12	-0.171333	0.0933487	0.722785	6.3637904128949e-17	0.600542	7.91298946851181e-11	-0.559895	2.48577759619407e-09	0.379157	0.000128204
mmu-miR-718_st	brown	0.0107241	0.916967	0.215831	0.0337352	-0.171253	0.0935033	-0.0146411	0.886815	0.218749	0.0313471	0.261715	0.00961207	0.25504	0.011698	-0.209234	0.0397025	0.302114	0.00263391	0.209796	0.039162	-0.25182	0.0128383	0.192668	0.058662
mmu-miR-151-3p_st	brown	-0.00906042	0.929813	0.709193	4.32151473830404e-16	-0.127341	0.213879	-0.218356	0.0316599	0.78273	2.81595418593297e-21	0.418482	1.99352443451214e-05	0.827471	1.51693386837276e-25	-0.0523973	0.610252	0.872139	2.99242564650773e-31	0.688437	6.57973616749574e-15	-0.634329	3.04518053966824e-12	0.517072	5.87592422858788e-08
mmu-miR-760_st	brown	0.00661938	0.948692	0.40273	4.32130054285358e-05	-0.0872202	0.395601	-0.103523	0.312935	0.368171	0.000207038	0.235147	0.0204212	0.422632	1.61535150622613e-05	-0.0301314	0.769538	0.553819	4.00197212190966e-09	0.411608	2.80742383848019e-05	-0.414636	2.416596323876e-05	0.2153	0.0341859
mmu-miR-99b-star_st	brown	-0.00299952	0.976738	0.619514	1.33298958249996e-11	-0.0661982	0.519425	-0.227912	0.0247547	0.719169	1.07094998598549e-16	0.411855	2.77349062510697e-05	0.770968	2.55273964883981e-20	-0.105767	0.302505	0.885252	2.40773730235868e-33	0.67068	5.68039585845066e-14	-0.660874	1.75540731639935e-13	0.422404	1.63416643086401e-05
mmu-miR-720_st	brown	0.000747378	0.994203	0.367966	0.000208865	-0.128149	0.210962	-0.0765706	0.455999	0.388975	8.23223307717289e-05	-0.0015747	0.987787	0.385874	9.48268048790463e-05	0.0213574	0.835508	0.583977	3.41521913671749e-10	0.333962	0.000828698	-0.298153	0.0030153	0.107166	0.296119
mmu-miR-193b_st	green	-0.311009	0.00193095	-0.023191	0.82161	-0.071422	0.486933	-0.150205	0.141964	0.181158	0.0757665	0.341594	0.000616361	0.193361	0.057742	0.133017	0.193991	0.237287	0.0192716	0.00350393	0.972827	-0.0983262	0.337977	0.154109	0.131774
mmu-miR-214_st	green	0.22166	0.029108	0.332575	0.000873798	0.0329397	0.748741	-0.195992	0.0543579	0.260812	0.00987359	0.531683	2.09770977164207e-08	0.14459	0.15765	-0.286522	0.00443781	0.244933	0.0156063	0.125191	0.221776	-0.214702	0.0346989	0.189517	0.0629962
mmu-miR-152_st	green	0.215939	0.0336443	0.630509	4.49002660525211e-12	-0.103348	0.313758	-0.406114	3.67149784686037e-05	0.618164	1.51914635772841e-11	0.824617	3.08107881592954e-25	0.337891	0.000712221	-0.167372	0.10129	0.411405	2.83557751979174e-05	0.284991	0.00466386	-0.47381	9.48981725196394e-07	0.632255	3.76248143259508e-12
mmu-miR-182_st	green	-0.205216	0.0437522	0.184349	0.0706667	-0.00617376	0.952142	-0.146911	0.151016	0.380725	0.000119557	0.683345	1.23998339496737e-14	0.143643	0.160418	-0.252824	0.0124726	0.174102	0.0880953	0.0254745	0.80438	-0.2522	0.0126989	0.417258	2.11993814066253e-05
mmu-miR-199a-5p_st	green	0.173613	0.089006	0.394023	6.51955326368839e-05	0.00358008	0.972237	-0.383453	0.000105796	0.389664	7.97600078636572e-05	0.706245	6.45417836332206e-16	0.232058	0.0221843	-0.435168	8.41167235162893e-06	0.195121	0.0554599	0.241384	0.0172247	-0.206039	0.0428956	0.479435	6.75156644237069e-07
mmu-miR-361_st	green	0.164581	0.107196	0.607891	4.02520908439589e-11	-0.0744753	0.468455	-0.271729	0.00709439	0.565837	1.54591344641474e-09	0.74879	1.1638798023362e-18	0.323465	0.0012301	-0.319282	0.00143424	0.42729	1.27141010325941e-05	0.233157	0.0215427	-0.400992	4.69536979957329e-05	0.548184	6.17157263257233e-09
mmu-miR-181b_st	green	0.164388	0.107614	0.57381	8.05130349419784e-10	-0.226976	0.0253687	-0.251503	0.0129554	0.598133	9.83917763851054e-11	0.740073	4.69303341359305e-18	0.335579	0.000778806	-0.363112	0.000256708	0.44661	4.53170265576756e-06	0.284945	0.00467085	-0.389656	7.97895974741252e-05	0.550068	5.34409337413194e-09
mmu-miR-126-3p_st	green	0.149984	0.14256	0.689226	5.95737054661183e-15	-0.0533421	0.603818	-0.23288	0.0217031	0.659739	1.99486949601498e-13	0.810587	8.39960568773069e-24	0.361518	0.000274509	-0.544381	8.22982447960036e-09	0.416721	2.1777507058389e-05	0.345088	0.000536885	-0.410618	2.94759495882318e-05	0.666624	9.10513260920715e-14
mmu-miR-181a_st	green	0.12933	0.206751	0.368877	0.00020086	-0.0333765	0.745522	-0.401484	4.58638818508825e-05	0.436208	7.95934069755192e-06	0.785916	1.51347382670213e-21	0.293504	0.0035256	-0.276932	0.00603218	0.328077	0.0010359	0.159935	0.11762	-0.327148	0.0010726	0.414073	2.48518872020376e-05
mmu-miR-199a-3p_st	green	0.129215	0.207158	0.562213	2.06763491720971e-09	-0.024262	0.813518	-0.200323	0.0491409	0.650418	5.58621364730712e-13	0.870265	5.70882113384596e-31	0.354688	0.000364387	-0.306914	0.00223026	0.336215	0.000759945	0.332904	0.000862908	-0.465355	1.56535838216971e-06	0.749927	9.66352761553892e-19
mmu-miR-222_st	green	-0.126937	0.215348	0.301789	0.00266355	-0.127829	0.212113	-0.346486	0.000507809	0.424387	1.47659838808542e-05	0.767532	4.74214687049443e-20	0.272429	0.00694234	-0.342998	0.000583225	0.297737	0.00305814	0.126308	0.217649	-0.206091	0.0428425	0.52083	4.52915953206519e-08
mmu-miR-20a_st	green	0.117102	0.253329	0.565685	1.56491212089376e-09	-0.114494	0.264124	-0.22452	0.0270423	0.537128	1.41110575105511e-08	0.77627	9.60664491332928e-21	0.286983	0.00437165	-0.201876	0.0473739	0.377643	0.000137097	0.184712	0.0701041	-0.313476	0.00176865	0.528739	2.59168240260995e-08
mmu-miR-199b_st	green	0.113691	0.267511	0.56875	1.22050116810474e-09	-0.0180931	0.860372	-0.257598	0.0108561	0.63629	2.48971723868535e-12	0.906962	1.91001035884405e-37	0.340132	0.000652715	-0.36009	0.000291403	0.311591	0.00189147	0.31352	0.00176586	-0.468847	1.27514115252485e-06	0.722255	6.87169416725859e-17
mmu-miR-17_st	green	0.112382	0.273096	0.39024	7.76771594558501e-05	-0.0548661	0.593503	-0.173444	0.0893229	0.443524	5.36629974986409e-06	0.702048	1.13290223880749e-15	0.237044	0.0193992	-0.286426	0.00445171	0.311466	0.0018999	0.174427	0.0874943	-0.383491	0.000105614	0.38429	0.000101878
mmu-miR-342-3p_st	green	0.110426	0.281586	0.292745	0.0036159	0.112357	0.273201	0.00638328	0.95052	0.385832	9.50101950715645e-05	0.659606	2.02494563490716e-13	0.252861	0.0124594	-0.202923	0.0462126	0.195021	0.0555869	0.174931	0.08657	-0.214239	0.0351014	0.464254	1.66916855326803e-06
mmu-miR-29a_st	green	-0.106729	0.298105	0.287656	0.00427659	-0.079583	0.438416	-0.0264273	0.797218	0.405083	3.85911553536076e-05	0.553357	4.14773617201437e-09	0.185481	0.0689245	-0.160728	0.115786	0.175467	0.0855938	0.131051	0.200721	-0.304991	0.00238474	0.538671	1.25948926681285e-08
mmu-miR-199b-star_st	green	0.104914	0.306442	0.426378	1.33276038085245e-05	-0.191981	0.0595864	-0.238097	0.0188512	0.53132	2.15332216822901e-08	0.553071	4.24071847761941e-09	0.377828	0.000135977	-0.139495	0.172968	0.283366	0.00491514	0.36339	0.000253719	-0.346587	0.000505771	0.615815	1.90426042287212e-11
mmu-miR-24-2-star_st	green	0.0986825	0.33622	0.287987	0.00423063	-0.052212	0.611517	0.0222969	0.82838	0.31349	0.00176773	0.53058	2.27115643412002e-08	0.0904107	0.378478	0.0938172	0.3607	0.207831	0.0410801	0.00574418	0.955469	-0.183669	0.0717297	0.388508	8.41030053718606e-05
mmu-miR-195_st	green	0.098603	0.336612	0.396851	5.71151568805699e-05	0.0175054	0.864863	-0.14305	0.162169	0.520539	4.62209912721317e-08	0.637476	2.20280495676311e-12	0.297977	0.0030333	-0.39179	7.23144771182795e-05	0.217205	0.0325919	0.261404	0.00970161	-0.444716	5.02807038193815e-06	0.609261	3.54174738896089e-11
mmu-miR-497_st	green	0.0964372	0.347384	0.396423	5.82750859729488e-05	-0.0528633	0.607075	-0.167423	0.101183	0.45023	3.70875256866054e-06	0.642664	1.280896204069e-12	0.23369	0.0212372	-0.216416	0.0332442	0.147705	0.148797	0.212312	0.036817	-0.227224	0.0252051	0.584438	3.28279484816635e-10
mmu-miR-674_st	green	0.084385	0.411197	0.642099	1.3595208427965e-12	-0.301815	0.0026611	-0.301726	0.00266928	0.588294	2.35166689248863e-10	0.676029	3.01456193003712e-14	0.41475	2.40295015819063e-05	-0.2386	0.0185938	0.546726	6.89459756539877e-09	0.275518	0.00630578	-0.393284	6.7476475398613e-05	0.436139	7.98855454996967e-06
mmu-miR-652_st	green	-0.0819452	0.424901	0.284377	0.00475752	-0.0996208	0.331623	-0.412441	2.69438771364144e-05	0.338476	0.000696218	0.536292	1.50030234023161e-08	0.210086	0.038886	0.0131696	0.898125	0.279437	0.00557297	0.124835	0.223104	-0.281673	0.00518955	0.290415	0.00390611
mmu-miR-27b_st	green	0.0766769	0.455371	0.429613	1.12680972231374e-05	-0.0433759	0.673124	-0.32731	0.00106611	0.593734	1.45784392297161e-10	0.8109	7.82509616991426e-24	0.404621	3.94608946629418e-05	-0.361698	0.000272438	0.314565	0.00170103	0.324164	0.00119869	-0.351981	0.000406977	0.697534	2.05256669126342e-15
mmu-miR-99a_st	green	0.0721688	0.482378	0.427874	1.23345879449446e-05	-0.0824037	0.422306	-0.239275	0.0182534	0.547313	6.59394563676548e-09	0.631995	3.86316153143933e-12	0.36941	0.000196308	-0.506065	1.23724472545678e-07	0.348682	0.000465043	0.274367	0.00653671	-0.45557	2.74790912222785e-06	0.572767	8.77726144005807e-10
mmu-miR-27a_st	green	-0.0666179	0.516774	0.255037	0.011699	-0.0463379	0.652205	-0.141932	0.16551	0.459223	2.23175158558728e-06	0.647191	7.91382550523157e-13	0.368513	0.000204027	-0.102333	0.318561	0.231468	0.0225354	0.289024	0.00408917	-0.247467	0.0145332	0.542217	9.67926295454129e-09
mmu-let-7i_st	green	0.060722	0.554631	0.49524	2.50951022834084e-07	-0.0940116	0.359701	-0.389887	7.89460948147919e-05	0.607566	4.14886197179468e-11	0.69529	2.74672769611144e-15	0.349361	0.000452513	-0.324842	0.00116892	0.36636	0.000223695	0.289549	0.00401921	-0.445459	4.82747030108879e-06	0.683658	1.19294994232222e-14
mmu-miR-99b_st	green	-0.0565508	0.582195	0.0394202	0.701453	-0.0815208	0.427311	-0.488687	3.80558964399901e-07	0.053157	0.605076	0.411615	2.80642822739569e-05	0.0604011	0.556729	-0.124165	0.225618	0.0741748	0.470256	-0.0677994	0.50935	0.0364265	0.723169	0.115817	0.25861
mmu-miR-15b_st	green	0.0527067	0.608141	0.424178	1.49252905678185e-05	-0.0403643	0.694652	-0.296477	0.0031911	0.579853	4.85332119692551e-10	0.86213	8.41708767231511e-30	0.319408	0.00142769	-0.316748	0.00157244	0.200516	0.0489179	0.263744	0.00904634	-0.379574	0.000125849	0.735838	9.05610084861353e-18
mmu-miR-708_st	green	0.0483911	0.637859	0.457891	2.40825883552551e-06	-0.169886	0.0961906	-0.314923	0.00167927	0.492526	2.98482679392898e-07	0.725012	4.59888332072791e-17	0.278512	0.00573877	-0.204905	0.0440797	0.332708	0.000869374	0.180028	0.077643	-0.393146	6.79118915842248e-05	0.5415	1.02111087916864e-08
mmu-miR-743b-3p_st	green	0.0324584	0.752293	-0.162195	0.112455	-0.0444448	0.665546	0.018618	0.856364	-0.205447	0.0435105	-0.353425	0.00038373	-0.147791	0.148557	0.0411582	0.688953	-0.205415	0.0435443	-0.148469	0.146683	0.118845	0.24628	-0.225881	0.0261034
mmu-miR-125a-5p_st	green	0.0121574	0.905918	0.32534	0.00114745	-0.132503	0.195734	-0.410127	3.01945979034496e-05	0.442981	5.52715245201907e-06	0.698906	1.7152801232309e-15	0.287629	0.00428037	-0.256686	0.0111499	0.220708	0.0298253	0.175924	0.0847685	-0.343267	0.000577054	0.520263	4.71156748843755e-08
mmu-miR-30c_st	green	-0.0117123	0.909348	0.389253	8.12814592451464e-05	0.0988019	0.335633	-0.358386	0.000312827	0.547324	6.58846480629417e-09	0.764678	7.86932552635888e-20	0.355238	0.000356265	-0.142728	0.163124	0.235635	0.0201542	0.258953	0.0104319	-0.388105	8.56651260008002e-05	0.694526	3.03135543934677e-15
mmu-miR-221_st	green	-0.010946	0.915256	0.296435	0.00319555	-0.0737686	0.472697	-0.431931	9.98008223951514e-06	0.411064	2.88366718202897e-05	0.634324	3.04677399087157e-12	0.263702	0.00905782	-0.390505	7.67329751412706e-05	0.326701	0.00109069	0.177683	0.0816535	-0.228864	0.0241432	0.46615	1.49426613280891e-06
mmu-miR-185_st	green	0.0099277	0.923114	0.47624	8.19841779904696e-07	-0.139421	0.173197	-0.117323	0.252427	0.446763	4.49360949831606e-06	0.523108	3.862184205757e-08	0.233493	0.0213498	-0.414148	2.47596477882437e-05	0.314106	0.00172921	0.184974	0.0696997	-0.284293	0.00477035	0.410885	2.90915096239017e-05
mmu-miR-484_st	green	0.00643774	0.950098	-0.093358	0.363066	0.0964541	0.347299	0.281172	0.00527337	-0.179481	0.0785629	-0.425619	1.38597295083621e-05	0.109794	0.284363	0.236923	0.0194631	-0.0299556	0.770845	0.106625	0.298576	0.182142	0.0741634	-0.242692	0.0166123
mmu-miR-30a_st	green	0.00436249	0.966173	0.409824	3.06457166037215e-05	-0.129198	0.207218	0.0203002	0.843544	0.527439	2.84359647033995e-08	0.602571	6.57740900420259e-11	0.245068	0.0155476	0.0780629	0.44724	0.305055	0.00237948	0.17829	0.0806	-0.33329	0.000850278	0.615792	1.90840136235998e-11
mmu-miR-151-5p_st	green	-0.00181597	0.985915	0.563983	1.79468937045261e-09	-0.250041	0.0135091	-0.298901	0.00293972	0.575562	6.9594804687951e-10	0.723487	5.74623162734114e-17	0.377325	0.000139031	-0.328617	0.00101507	0.366812	0.000219426	0.248873	0.0139657	-0.355328	0.000354938	0.592751	1.59043632774602e-10
mmu-miR-883b-5p_st	grey	-0.278581	0.00572629	-0.180208	0.0773411	-0.108431	0.290419	-0.0706515	0.491657	-0.0896519	0.382509	-0.0795238	0.438758	-0.0705509	0.492275	-0.0181891	0.859639	-0.105725	0.3027	-0.0798128	0.437091	0.00471082	0.963474	-0.0811925	0.429182
mmu-miR-92b_st	grey	0.270748	0.0073121	0.191746	0.0599049	0.168218	0.0995495	-0.125588	0.220303	0.0965655	0.34674	-0.0540052	0.59932	0.195944	0.0544181	-0.0324347	0.752468	0.1944	0.0563852	0.207524	0.0413862	-0.167987	0.100024	-0.0676885	0.510045
mmu-miR-679_st	grey	-0.254049	0.0120392	-0.184212	0.070879	-0.0732719	0.475692	0.301999	0.00264435	-0.139903	0.171703	-0.204218	0.0448094	-0.0435548	0.671854	0.350142	0.000438475	-0.0378361	0.712915	-0.0467015	0.649655	0.0174851	0.865019	-0.157867	0.122504
mmu-miR-741_st	grey	-0.252791	0.0124844	-0.242982	0.0164789	-0.120963	0.237905	0.201277	0.0480493	-0.185432	0.0689995	-0.172446	0.0912082	-0.125227	0.221642	-0.0243037	0.813203	-0.208329	0.0405864	-0.147434	0.149551	0.234421	0.0208246	-0.123459	0.228286
mmu-miR-329_st	grey	0.242602	0.0166538	0.228364	0.0244628	0.2456	0.0153175	-0.0429708	0.676006	0.0447591	0.663324	0.0685413	0.504716	0.116049	0.257648	-0.105635	0.303112	0.0767291	0.455064	0.252553	0.0125705	-0.128372	0.210161	-0.0782575	0.446105
mmu-miR-666-5p_st	grey	-0.231786	0.022346	-0.209595	0.0393549	0.0483969	0.637819	0.0245622	0.811254	-0.157737	0.122813	-0.184057	0.0711219	-0.132852	0.194549	0.356767	0.000334509	-0.12319	0.229309	-0.0899633	0.380852	0.0818039	0.425702	-0.129373	0.206598
mmu-miR-291a-3p_st	grey	0.230499	0.0231231	-0.164042	0.108367	0.120146	0.241113	0.0589545	0.566234	-0.170622	0.0947369	-0.11794	0.249924	-0.214006	0.0353052	0.0957544	0.350824	-0.208582	0.0403378	-0.159446	0.11876	0.285535	0.00458242	-0.0510736	0.619316
mmu-miR-465c-3p_st	grey	-0.217806	0.0321024	-0.264825	0.00875717	-0.0576407	0.574932	0.134793	0.188051	-0.229101	0.0239926	-0.0915379	0.372537	-0.259265	0.0103364	0.0798406	0.436931	-0.247926	0.0143456	-0.28058	0.00537399	0.251889	0.0128129	-0.0771471	0.452604
mmu-miR-466f_st	grey	-0.199284	0.0503527	0.153632	0.132988	-0.0561035	0.585188	-0.100764	0.326077	0.256011	0.0113717	0.132711	0.195028	0.222059	0.0288121	-0.0493428	0.631254	0.182457	0.0736552	0.0903464	0.378819	-0.0657521	0.52225	0.242174	0.0168524
mmu-miR-10b-star_st	grey	-0.194889	0.0557565	0.179251	0.0789538	-0.13176	0.198276	-0.0875546	0.393785	0.20518	0.0437899	0.0708065	0.490704	0.290832	0.0038527	0.0341676	0.739703	0.195466	0.0550206	0.262524	0.00938293	-0.283761	0.00485298	0.160086	0.117267
mmu-miR-875-3p_st	grey	0.186612	0.0672198	-0.0201449	0.844726	-0.102536	0.317596	0.0694424	0.499118	-0.051732	0.6148	-0.0716911	0.485289	-0.0722709	0.481757	0.152369	0.136245	-0.0445809	0.664583	-0.0190971	0.852709	0.115032	0.261873	-0.0314606	0.759673
mmu-miR-105_st	grey	-0.181435	0.0753127	-0.167005	0.10205	0.0469951	0.647599	0.127163	0.214523	-0.216263	0.0333722	-0.17258	0.0909528	-0.137878	0.17805	-0.0150724	0.883503	-0.105444	0.303992	-0.146399	0.152462	0.147931	0.148168	-0.21316	0.0360533
mmu-miR-491_st	grey	-0.179729	0.0781451	-0.246564	0.0149081	0.00665246	0.948436	-0.0974003	0.342567	-0.135764	0.184862	-0.131477	0.19925	-0.0260642	0.799945	0.0882628	0.389955	-0.0690872	0.50132	-0.0418308	0.684138	-0.0376775	0.714067	-0.206632	0.0422872
mmu-miR-675-3p_st	grey	-0.175741	0.0850982	-0.185635	0.0686903	-0.0359729	0.726479	0.331529	0.000909263	-0.153426	0.133516	-0.133785	0.191408	-0.125053	0.222291	-0.0595243	0.562481	-0.184302	0.0707393	-0.204798	0.0441921	0.251592	0.0129227	-0.0169109	0.869412
mmu-miR-1193_st	grey	-0.169861	0.096241	-0.280146	0.00544881	0.150662	0.140741	0.176665	0.0834451	-0.279846	0.00550107	-0.19868	0.0510688	-0.175566	0.0854142	0.0353495	0.731037	-0.210806	0.0382063	-0.202203	0.0470091	0.162943	0.110785	-0.213513	0.0357398
mmu-miR-433-star_st	grey	0.167079	0.101897	-0.0581778	0.571369	0.132402	0.19608	0.0320164	0.75556	-0.129975	0.204475	-0.200677	0.0487331	-0.0271036	0.792144	-0.0675379	0.510989	-0.126244	0.217883	0.0276609	0.787969	0.119894	0.242107	-0.174048	0.0881953
mmu-miR-409-3p_st	grey	0.162891	0.1109	0.232918	0.0216807	-0.010398	0.919484	-0.0877784	0.392572	0.142856	0.162743	0.099716	0.331159	0.221574	0.0291725	-0.08442	0.411002	0.256188	0.0113133	0.269555	0.00758507	-0.106596	0.29871	0.0134558	0.895924
mmu-miR-292-3p_st	grey	0.161824	0.113289	-0.172844	0.090452	0.0935528	0.362061	-0.0215854	0.833777	-0.280544	0.00538011	-0.183718	0.0716523	-0.245226	0.0154789	0.110631	0.280688	-0.245817	0.0152246	-0.279997	0.00547472	0.08797	0.391536	-0.254893	0.0117481
mmu-miR-615-3p_st	grey	0.159951	0.117581	-0.193062	0.0581373	0.29154	0.00376353	0.0486738	0.635894	-0.194103	0.0567707	-0.159678	0.118217	-0.14688	0.151104	-0.019048	0.853083	-0.0727457	0.478875	-0.110012	0.283404	0.201569	0.0477195	-0.215775	0.0337821
mmu-miR-878-5p_st	grey	0.15943	0.118798	-0.0395157	0.700764	-0.137853	0.178131	0.0139559	0.892079	-0.0539659	0.599587	-0.0807272	0.43184	-0.142088	0.165041	0.0359101	0.726938	-0.0611457	0.551867	-0.104146	0.310017	0.0579257	0.57304	-0.0789263	0.442216
mmu-miR-29a-star_st	grey	-0.155642	0.12793	-0.281089	0.00528742	-0.123689	0.227415	0.00322416	0.974996	-0.244269	0.0158991	-0.178832	0.0796672	-0.249367	0.0137709	0.0437569	0.670419	-0.22064	0.0298764	-0.238201	0.0187976	0.395586	6.06080730152668e-05	-0.132536	0.195621
mmu-miR-615-5p_st	grey	0.153892	0.132327	-0.134475	0.189106	0.261448	0.00968874	0.1471	0.150486	-0.168662	0.0986477	-0.294715	0.00338572	-0.0781031	0.447006	0.0188888	0.854298	-0.0646009	0.529576	0.00841945	0.934767	0.0178959	0.861878	-0.260687	0.00991048
mmu-miR-715_st	grey	-0.150838	0.140273	-0.148714	0.146008	-0.0135072	0.895529	0.0027236	0.978877	-0.172211	0.0916575	-0.211126	0.0379071	-0.0836256	0.415435	0.0517839	0.614445	-0.0907526	0.37667	-0.0684356	0.505375	0.160797	0.115629	-0.211631	0.03744
mmu-miR-323-3p_st	grey	-0.150707	0.140623	-0.0644767	0.530369	0.199158	0.050502	-0.0328532	0.749379	0.000988454	0.992333	0.0950196	0.35455	0.0557957	0.587251	-0.0353662	0.730915	0.0453858	0.658901	0.0632696	0.538111	0.0224306	0.827368	-0.0024273	0.981175
mmu-miR-540-5p_st	grey	-0.14717	0.150288	-0.156181	0.126599	0.136547	0.182318	0.0662082	0.519362	-0.207115	0.0417977	-0.193543	0.0575032	-0.132844	0.194577	-0.0502878	0.624724	-0.143843	0.159828	-0.160519	0.116267	0.119608	0.24324	-0.133089	0.193747
mmu-miR-568_st	grey	-0.146593	0.151913	-0.248422	0.0141454	-0.0932328	0.363713	0.0890054	0.385964	-0.214166	0.035165	-0.0772876	0.451779	-0.195226	0.0553255	-0.00804443	0.937667	-0.218052	0.0319041	-0.278391	0.00576077	0.264499	0.00884353	-0.101478	0.322642
mmu-miR-877_st	grey	0.146305	0.152726	0.143467	0.160935	-0.0789877	0.44186	-0.0388308	0.70571	0.139641	0.172515	0.0064307	0.950153	0.123428	0.228403	0.0171213	0.867802	0.188571	0.0643477	0.151657	0.138108	-0.300709	0.00276396	0.101459	0.322735
mmu-miR-681_st	grey	-0.139775	0.172098	-0.226729	0.0255333	0.0562099	0.584475	0.142686	0.16325	-0.113784	0.26712	-0.245587	0.0153232	-0.0376882	0.713989	0.00330331	0.974383	-0.134947	0.187543	0.0134682	0.895828	0.247024	0.0147158	-0.113119	0.269943
mmu-miR-450a-3p_st	grey	-0.13737	0.179671	0.0915383	0.372535	-0.121035	0.237623	-0.0670809	0.513858	0.102985	0.31547	0.0575275	0.575685	0.0933697	0.363006	-0.00403209	0.968734	0.164186	0.108053	0.0945079	0.357159	-0.0521511	0.611933	0.04771	0.642603
mmu-miR-449a_st	grey	-0.130767	0.20171	0.028636	0.78068	-0.104077	0.310341	0.00916819	0.928981	0.011757	0.909004	-0.0967323	0.345903	0.115347	0.260558	0.121851	0.234451	0.0883652	0.389404	0.104071	0.310369	-0.0381772	0.710442	0.0256124	0.803342
mmu-miR-466k_st	grey	-0.130686	0.20199	-0.226602	0.0256176	0.00656336	0.949126	-0.0253872	0.805037	-0.196185	0.0541156	-0.236786	0.0195356	-0.157217	0.124069	-0.01248	0.903433	-0.209521	0.0394262	-0.145976	0.153663	0.282504	0.0050532	-0.125685	0.219944
mmu-miR-383_st	grey	0.130484	0.202695	-0.184378	0.0706217	0.0379555	0.71205	0.0663044	0.518754	-0.0703689	0.493395	-0.0736096	0.473655	-0.0434008	0.672948	0.127417	0.213601	-0.0696913	0.497577	-0.0348366	0.734794	-0.0342578	0.739041	-0.02481	0.809385
mmu-miR-450b-3p_st	grey	-0.13032	0.203266	-0.239318	0.018232	-0.0643876	0.530938	-0.0651685	0.525957	-0.135737	0.184949	-0.124099	0.225865	-0.164592	0.107172	-0.0395955	0.700188	-0.132632	0.195296	-0.201633	0.0476466	0.111692	0.276071	-0.0725324	0.480169
mmu-miR-101a_st	grey	0.130129	0.203938	0.00696655	0.946005	0.0545409	0.595698	-0.0839732	0.413492	0.0109002	0.91561	0.0201762	0.844488	-0.046251	0.652815	0.179258	0.0789411	-0.000859369	0.993334	0.0402539	0.695447	0.119638	0.243121	-0.0438378	0.669845
mmu-miR-298_st	grey	-0.130128	0.203938	-0.0237843	0.817125	0.278927	0.00566376	0.303392	0.00252047	0.0613608	0.550466	-0.022427	0.827395	0.158109	0.121924	0.00527727	0.959085	0.0860387	0.402057	0.182842	0.0730388	-0.354064	0.000373835	-0.0433305	0.673447
mmu-miR-208a_st	grey	0.129672	0.205542	-0.135311	0.186345	-0.147365	0.149742	0.0855156	0.404935	-0.216257	0.0333768	-0.210841	0.0381735	-0.223402	0.0278344	0.0624885	0.54315	-0.147074	0.150558	-0.197859	0.0520559	0.224952	0.0267416	-0.254937	0.0117329
mmu-miR-881_st	grey	0.129641	0.205652	0.0362971	0.724113	-0.148353	0.147	-0.16088	0.115437	-0.101299	0.323503	0.00481243	0.962686	-0.188712	0.0641439	0.107685	0.293773	-0.0993704	0.332846	-0.130409	0.202958	0.113687	0.267527	-0.0549717	0.592792
mmu-miR-216a_st	grey	0.126315	0.217621	-0.0771812	0.452403	0.0126566	0.902074	0.0295641	0.773759	-0.0385551	0.707704	0.0350494	0.733234	0.00845957	0.934457	0.0919445	0.370409	0.00612202	0.952543	5.18857861394012e-05	0.999598	0.00176991	0.986273	-0.10538	0.304286
mmu-miR-693-3p_st	grey	-0.126114	0.218359	-0.0768039	0.454623	-0.0864464	0.399822	0.0462157	0.653063	-0.197233	0.0528183	-0.283927	0.00482715	-0.185964	0.0681926	-0.0883938	0.38925	-0.153149	0.134226	-0.146709	0.151584	0.0158557	0.877495	-0.196694	0.0534828
mmu-miR-743b-5p_st	grey	0.125456	0.220793	-0.145634	0.154638	0.0591872	0.5647	-0.00083908	0.993492	-0.221261	0.0294065	-0.140811	0.168909	-0.198407	0.0513951	-0.0264127	0.797327	-0.240153	0.017819	-0.175192	0.0860938	0.239097	0.0183431	-0.225999	0.0260239
mmu-miR-493_st	grey	0.124357	0.224894	-0.0397905	0.698783	0.154171	0.131618	-0.143876	0.159733	0.037907	0.712401	0.0746588	0.467356	0.0812519	0.428843	-0.000361251	0.997198	0.0446375	0.664183	0.00474869	0.96318	-0.151514	0.138484	-0.0398545	0.698322
mmu-miR-142-3p_st	grey	0.123657	0.227537	-0.0967279	0.345926	-0.0822718	0.423052	0.00951843	0.926275	-0.220313	0.0301264	-0.14298	0.162377	-0.258893	0.0104504	0.0824256	0.422182	-0.0546876	0.594707	-0.197958	0.0519354	0.305253	0.00236317	-0.226793	0.0254904
mmu-miR-376b-star_st	grey	0.122112	0.233441	0.259154	0.0103702	-0.214759	0.03465	-0.014379	0.888827	0.2361	0.0199021	0.0210827	0.837594	0.192975	0.0582527	-0.0837233	0.414888	0.243414	0.0162822	0.144635	0.157517	-0.130812	0.201552	0.0681949	0.506877
mmu-miR-467d_st	grey	0.119609	0.243236	-0.130073	0.204132	-0.0763832	0.457105	0.189655	0.0628009	-0.15016	0.142086	-0.0805901	0.432625	-0.143536	0.160733	-0.0510789	0.619279	-0.203075	0.0460461	-0.11293	0.270747	0.242245	0.0168194	-0.0903759	0.378662
mmu-miR-18a-star_st	grey	-0.119351	0.244261	-0.0193017	0.851149	0.00179491	0.986079	-0.0243665	0.812729	0.0460096	0.654511	-0.244378	0.0158505	0.333747	0.000835542	-0.0220044	0.830598	0.154242	0.131439	0.251577	0.0129281	-0.198578	0.0511907	-0.0933086	0.363321
mmu-miR-875-5p_st	grey	-0.118894	0.246084	-0.245985	0.0151529	-0.0593602	0.56356	0.134047	0.19053	-0.281812	0.00516648	-0.103675	0.312225	-0.244646	0.0157321	-0.0770286	0.4533	-0.218349	0.0316659	-0.193824	0.0571347	0.228092	0.0246381	-0.211138	0.037896
mmu-miR-7a-star_st	grey	-0.118278	0.24856	-0.102795	0.31637	0.204472	0.0445384	-0.0287366	0.779929	0.042633	0.678412	0.0425748	0.678826	0.0955017	0.352103	-0.115553	0.259705	-0.0122235	0.905409	0.0772847	0.451796	-0.0725798	0.479881	0.0857992	0.403373
mmu-miR-544_st	grey	0.11672	0.254891	-0.194934	0.055698	-0.0206249	0.841074	0.138872	0.174915	-0.25609	0.0113455	-0.293168	0.00356535	-0.21211	0.0370009	0.317063	0.00155462	-0.17443	0.0874887	-0.232386	0.0219912	0.209023	0.0399074	-0.24404	0.0160007
mmu-miR-302d_st	grey	-0.116323	0.256519	-0.111144	0.278447	0.0126893	0.901822	0.0762529	0.457875	-0.189144	0.0635258	-0.106768	0.297926	-0.202887	0.0462522	-0.164809	0.106703	-0.151162	0.139412	-0.106821	0.297688	0.244626	0.0157412	-0.125146	0.221946
mmu-miR-20a-star_st	grey	-0.115316	0.260689	-0.166184	0.103772	0.0739509	0.471601	-0.0470952	0.646898	-0.0437391	0.670545	-0.0777013	0.449354	0.0382919	0.70961	0.101804	0.321083	0.0177531	0.86297	0.0121491	0.905982	-0.0210269	0.838018	-0.159803	0.117925
mmu-miR-686_st	grey	-0.11496	0.262173	-0.128591	0.20938	0.0813254	0.428424	-0.0124075	0.903992	-0.153844	0.132449	-0.122859	0.230575	-0.115226	0.261064	-0.0976227	0.341461	-0.132866	0.194501	-0.0682833	0.506325	0.102393	0.318274	-0.104571	0.308038
mmu-miR-876-5p_st	grey	-0.114695	0.263282	-0.29968	0.00286281	-0.135785	0.184794	0.0752161	0.46403	-0.274376	0.00653484	-0.146168	0.153116	-0.195536	0.0549317	0.0660452	0.520393	-0.272094	0.00701465	-0.197633	0.0523298	0.237179	0.0193278	-0.116442	0.256031
mmu-miR-483_st	grey	0.114376	0.264619	0.111445	0.277142	-0.177989	0.0811208	-0.126619	0.216509	0.209663	0.0392896	-0.0192063	0.851876	0.240931	0.0174414	-0.0140667	0.891227	0.227959	0.0247244	0.162702	0.111321	-0.299826	0.00284854	0.0702383	0.4942
mmu-miR-191-star_st	grey	-0.114325	0.264834	-0.075267	0.463726	0.186201	0.0678351	0.0727838	0.478644	-0.00295764	0.977062	-0.00398613	0.96909	0.127495	0.21332	0.0442355	0.667027	0.094437	0.357522	0.0684974	0.50499	-0.156794	0.125098	-0.0136013	0.894805
mmu-miR-501-5p_st	grey	-0.114079	0.265873	0.0516391	0.615437	0.0463689	0.651987	0.0566323	0.581651	0.0641184	0.532661	-0.0462688	0.65269	0.225288	0.026509	0.00602214	0.953316	0.155547	0.128166	0.24998	0.0135325	-0.0546401	0.595028	0.00800205	0.937995
mmu-miR-882_st	grey	-0.113542	0.268143	-0.212013	0.0370894	-0.0656178	0.523102	-0.0608365	0.553883	-0.161584	0.113832	0.0277725	0.787135	-0.123584	0.227813	-0.00628597	0.951273	-0.114859	0.262597	-0.141354	0.167256	0.162018	0.112853	-0.0554562	0.589531
mmu-miR-7b_st	grey	-0.112166	0.274022	-0.299335	0.00289663	-0.172431	0.0912366	0.115073	0.261702	-0.28752	0.00429563	-0.247299	0.0146021	-0.298738	0.002956	0.0375997	0.714631	-0.291478	0.00377125	-0.256785	0.0111176	0.333143	0.000855059	-0.237922	0.0189409
mmu-miR-876-3p_st	grey	0.111591	0.276506	-0.12412	0.225787	-0.0226159	0.825963	-0.082138	0.423809	-0.0894054	0.383824	0.0117177	0.909306	-0.138323	0.176641	0.00292057	0.97735	-0.183635	0.0717824	-0.0850184	0.407682	0.115355	0.260525	-0.0354721	0.73014
mmu-miR-295_st	grey	0.111357	0.27752	-0.118094	0.249302	0.00498285	0.961366	0.0330212	0.74814	-0.198285	0.0515417	-0.009711	0.924788	-0.238856	0.0184643	-0.0779628	0.447825	-0.209481	0.0394646	-0.298827	0.00294711	0.152493	0.135924	-0.148637	0.14622
mmu-miR-34b-5p_st	grey	0.108082	0.291987	0.025559	0.803745	-0.130243	0.203538	0.0798601	0.436818	0.100988	0.324999	-0.0604429	0.556455	0.0505079	0.623207	0.0379	0.712452	0.039156	0.70336	0.149717	0.143279	-0.151194	0.139327	0.070631	0.491783
mmu-miR-136-star_st	grey	-0.107677	0.29381	-0.118852	0.246252	-0.0120045	0.907096	0.164598	0.107158	-0.116856	0.254332	-0.0506858	0.621983	-0.107821	0.293158	0.076101	0.458774	-0.145567	0.15483	-0.106546	0.29894	-0.0270776	0.792339	-0.142227	0.164622
mmu-miR-669d_st	grey	0.107625	0.294043	-0.0801414	0.4352	-0.106049	0.30121	0.263885	0.0090082	-0.125763	0.219657	-0.133383	0.192756	-0.108557	0.289856	0.043789	0.670192	-0.114633	0.263543	-0.0774641	0.450743	0.243945	0.0160431	-0.103693	0.31214
mmu-miR-377_st	grey	-0.106699	0.298239	-0.143419	0.161078	-0.0492369	0.631987	0.13533	0.186284	-0.0548651	0.593511	0.0486807	0.635846	-0.0766709	0.455407	0.0391965	0.703067	-0.125967	0.218902	-0.156095	0.12681	0.117085	0.253395	0.132727	0.194972
mmu-miR-712-star_st	grey	0.106517	0.299072	-0.0233336	0.820532	-0.0895008	0.383315	-0.0280253	0.785243	-0.135187	0.186753	-0.0970197	0.344466	-0.02729	0.790747	-0.0535825	0.602186	-0.0622065	0.544975	-0.000880625	0.99317	-0.0600177	0.559241	-0.190373	0.061794
mmu-miR-216b_st	grey	-0.105133	0.305429	0.139815	0.171973	-0.131265	0.199982	-0.049486	0.630263	0.219535	0.0307284	0.127371	0.213769	0.230891	0.0228839	-0.110426	0.281585	0.236762	0.0195484	0.255861	0.0114218	-0.380679	0.000119802	0.159609	0.118379
mmu-miR-742-star_st	grey	-0.105087	0.305644	-0.279972	0.00547905	0.00627724	0.951341	0.393672	6.62713091055666e-05	-0.213084	0.0361216	-0.320212	0.00138636	-0.133009	0.194019	0.154829	0.129957	-0.198877	0.0508348	-0.0998318	0.330595	0.246789	0.0148137	-0.200201	0.0492823
mmu-let-7f-star_st	grey	-0.105008	0.306007	-0.233428	0.0213871	0.243161	0.0163972	-0.00928634	0.928068	-0.216524	0.0331541	-0.176866	0.0830899	-0.127939	0.211716	-0.11458	0.263764	-0.147483	0.149413	-0.162695	0.111336	0.138909	0.174797	-0.220671	0.0298528
mmu-miR-694_st	grey	0.104203	0.309753	-0.112277	0.273546	0.0525614	0.609132	0.0682344	0.50663	-0.182463	0.073647	-0.0297229	0.772577	-0.160877	0.115445	0.0124181	0.90391	-0.227658	0.0249202	-0.209219	0.0397178	0.236704	0.0195788	-0.0440135	0.668599
mmu-miR-1-2-as_st	grey	-0.10205	0.319907	-0.139654	0.172473	-0.0850897	0.407287	0.230774	0.0229548	-0.152885	0.134907	-0.121028	0.237651	-0.17555	0.0854435	-0.128214	0.210729	-0.238531	0.018629	-0.199704	0.0498604	0.226089	0.0259625	-0.0653582	0.524751
mmu-miR-300-star_st	grey	-0.101026	0.324815	-0.291961	0.00371128	0.0349733	0.733792	-0.0370316	0.718761	-0.161868	0.113191	-0.165674	0.104852	-0.130822	0.201516	-0.0253606	0.805237	-0.228421	0.024426	-0.13579	0.184775	0.115534	0.259782	-0.139821	0.171957
mmu-miR-145-star_st	grey	-0.0997169	0.331155	-0.113995	0.266227	-0.0822101	0.423401	0.0687152	0.503633	-0.172938	0.0902753	-0.218143	0.031831	-0.143599	0.160547	-0.0002118	0.998357	-0.174085	0.0881266	-0.135883	0.184473	0.249446	0.01374	-0.145365	0.155412
mmu-miR-684_st	grey	-0.0975247	0.341948	-0.127075	0.214845	0.0297509	0.772369	-0.0504911	0.623323	-0.193632	0.0573862	0.0138723	0.892721	-0.155313	0.128747	-0.0331488	0.7472	-0.20652	0.0424019	-0.149181	0.144732	0.220112	0.030281	-0.145733	0.154356
mmu-miR-467b_st	grey	-0.0972259	0.343436	-0.23153	0.0224987	0.00215848	0.983259	-0.00345478	0.973208	-0.151096	0.139587	-0.0228195	0.824422	-0.132787	0.194771	-0.0759335	0.459767	-0.175382	0.0857489	-0.160105	0.117224	0.153616	0.133029	-0.0550466	0.592287
mmu-miR-669e_st	grey	-0.0971726	0.343702	-0.124327	0.225008	-0.0614645	0.549791	0.0782179	0.446335	-0.187655	0.0656777	-0.251193	0.0130714	-0.0604451	0.556441	0.0584197	0.569767	-0.077594	0.449982	-0.0432933	0.673712	0.178552	0.0801476	-0.19168	0.0599941
mmu-miR-883a-3p_st	grey	0.0958653	0.350264	-0.187937	0.0652657	0.217797	0.0321098	0.0542194	0.597871	-0.233009	0.0216282	-0.247647	0.0144594	-0.174961	0.0865158	0.0650793	0.526525	-0.226961	0.025379	-0.140953	0.168477	0.155782	0.127584	-0.183326	0.0722701
mmu-miR-129-3p_st	grey	-0.0957059	0.351069	-0.11309	0.270065	-0.0723801	0.481094	0.0356984	0.728485	-0.205271	0.0436947	-0.21552	0.0339985	-0.149141	0.144841	-0.040854	0.691135	-0.153526	0.13326	-0.122671	0.231293	0.13817	0.177127	-0.174961	0.0865155
mmu-miR-325-star_st	grey	0.0947237	0.356057	-0.0826308	0.421024	0.0725917	0.479809	-0.0510386	0.619556	-0.145799	0.154168	0.000471892	0.99634	-0.0951715	0.353778	-0.0352532	0.731742	-0.164096	0.10825	-0.115595	0.259531	0.216383	0.0332722	-0.0954302	0.352465
mmu-miR-294_st	grey	-0.0940285	0.359614	-0.0900926	0.380165	0.0190233	0.853271	-0.0171218	0.867798	-0.107026	0.296754	-0.136506	0.182451	-0.153085	0.134391	-0.0314168	0.759998	-0.136203	0.183432	-0.110884	0.279581	0.200172	0.0493159	-0.0710164	0.489417
mmu-miR-302a-star_st	grey	-0.0932755	0.363492	-0.0543408	0.59705	-0.0443252	0.666392	0.0922961	0.368574	-0.0883358	0.389562	0.0323916	0.752787	-0.167952	0.100095	0.0122156	0.90547	-0.176484	0.0837675	-0.182094	0.0742413	0.0505544	0.622887	-0.0355053	0.729897
mmu-miR-410_st	grey	-0.0908985	0.3759	-0.111564	0.276624	0.0395887	0.700237	0.106919	0.297241	-0.0438971	0.669425	0.0243103	0.813154	-0.110179	0.282668	0.0985181	0.33703	-0.0999423	0.330057	-0.030478	0.766962	0.0362291	0.724609	0.0238671	0.8165
mmu-miR-466j_st	grey	-0.0886393	0.387929	0.0709848	0.489611	-0.105791	0.302395	0.0718704	0.484196	0.0885209	0.388565	-0.110832	0.27981	0.130034	0.20427	0.0424407	0.679783	0.178165	0.0808163	0.0431239	0.674916	-0.122975	0.23013	0.0103251	0.920047
mmu-miR-455_st	grey	-0.0875634	0.393737	-0.120895	0.23817	0.146159	0.153143	0.21416	0.0351703	-0.0231561	0.821875	-0.221447	0.0292674	0.009585	0.925761	0.0600203	0.559224	-0.0299591	0.770819	0.0051995	0.959688	-0.148539	0.14649	-0.05348	0.602882
mmu-miR-802_st	grey	-0.0865484	0.399265	-0.201022	0.0483396	-0.0519516	0.613297	-0.0175182	0.864766	-0.140561	0.169677	-0.0545274	0.595789	-0.181361	0.075434	-0.0277693	0.787159	-0.164998	0.106296	-0.187304	0.0661939	0.333386	0.000847171	-0.03961	0.700084
mmu-miR-384-3p_st	grey	0.086333	0.400443	-0.099291	0.333234	-0.0202872	0.843643	0.0878297	0.392295	-0.200584	0.0488405	-0.0179203	0.861692	-0.225638	0.0262693	-0.130096	0.204052	-0.171507	0.0930122	-0.267687	0.00803016	0.299249	0.00290511	-0.169648	0.096664
mmu-miR-450b-5p_st	grey	0.0855939	0.404504	0.0400453	0.696948	-0.0558362	0.58698	-0.0972712	0.34321	0.0943506	0.357964	-0.0507547	0.621508	0.0677818	0.50946	0.0450806	0.661053	0.129678	0.205521	0.0449911	0.661685	-0.163391	0.109794	0.0634362	0.537039
mmu-miR-1194_st	grey	-0.0851638	0.406878	-0.215775	0.0337822	-0.000466848	0.996379	-0.133465	0.19248	-0.20963	0.0393209	-0.109031	0.287743	-0.178587	0.0800886	0.110487	0.281318	-0.256356	0.011258	-0.171699	0.0926398	0.224393	0.0271315	-0.103675	0.31222
mmu-miR-1191_st	grey	-0.0849573	0.40802	-0.219014	0.0311372	0.0252737	0.805891	0.0377971	0.713198	-0.229547	0.0237122	-0.225789	0.0261663	-0.194912	0.0557267	0.270644	0.00733563	-0.193479	0.0575866	-0.206839	0.0420769	0.253615	0.0121913	-0.204054	0.0449853
mmu-miR-466d-5p_st	grey	-0.0845775	0.410127	-0.21326	0.0359642	0.0169177	0.86936	0.275938	0.00622345	-0.10204	0.319958	-0.194741	0.0559465	-0.088918	0.386432	-0.0012222	0.99052	-0.0681835	0.506948	0.00921644	0.928608	0.0520819	0.612406	-0.10511	0.305536
mmu-miR-133a-star_st	grey	-0.0844293	0.41095	0.0333593	0.745649	-0.0899115	0.381127	-0.083042	0.418708	0.0863043	0.400601	0.0511034	0.619111	0.270407	0.00738917	-0.0527368	0.607936	0.150327	0.141638	0.225429	0.0264124	-0.246972	0.0147377	0.0906818	0.377044
mmu-miR-96_st	grey	-0.0831491	0.418107	0.0857218	0.403799	-0.0458627	0.655544	0.0724699	0.480548	0.109656	0.284974	-0.0123442	0.904479	0.0882103	0.390239	-0.0848707	0.4085	0.108134	0.291754	0.187912	0.065302	-0.0498029	0.628071	-0.00308299	0.976091
mmu-miR-291b-3p_st	grey	-0.082288	0.42296	-0.172092	0.091885	-0.0562903	0.583937	-0.0152355	0.882252	-0.250842	0.0132034	-0.0471025	0.646847	-0.199051	0.0506285	0.00652527	0.949421	-0.198445	0.0513492	-0.205211	0.0437576	0.0856186	0.404367	-0.168777	0.0984134
mmu-miR-218_st	grey	0.0819556	0.424842	0.038314	0.709451	0.0553181	0.59046	-0.0546381	0.595042	0.170974	0.0940482	0.0197812	0.847495	0.157774	0.122725	-0.0242776	0.8134	0.197631	0.0523325	0.269167	0.00767572	-0.227003	0.0253507	0.019987	0.845928
mmu-miR-196a-star_st	grey	-0.0812977	0.428582	-0.137155	0.18036	0.0450324	0.661393	0.364783	0.000239202	-0.153068	0.134434	-0.195792	0.0546084	-0.0782979	0.445869	0.104308	0.309261	-0.104868	0.306657	-0.140896	0.168652	0.0258582	0.801494	-0.208772	0.0401518
mmu-miR-463-star_st	grey	0.0795239	0.438757	-0.139664	0.172444	-0.0048509	0.962388	0.00769193	0.940393	-0.276672	0.00608165	-0.164691	0.106959	-0.191269	0.0605549	0.0828567	0.419751	-0.205162	0.0438086	-0.162562	0.111634	0.329428	0.000984539	-0.242678	0.0166186
mmu-miR-680_st	grey	-0.0790231	0.441655	0.00240914	0.981315	0.00886476	0.931325	0.0135071	0.89553	0.0600711	0.558891	-0.0822021	0.423446	0.11354	0.268152	0.0445786	0.664599	0.0684704	0.505158	0.0911547	0.374551	-0.175617	0.0853233	0.0263032	0.79815
mmu-miR-695_st	grey	0.076908	0.45401	0.136502	0.182462	-0.113957	0.266388	0.120725	0.238833	0.0552417	0.590974	0.0338257	0.742216	-0.0440086	0.668634	-0.140868	0.168735	0.0236769	0.817937	0.0298358	0.771737	-0.224777	0.0268631	0.0617855	0.547705
mmu-miR-871_st	grey	0.0766872	0.455311	-0.121569	0.235542	-0.0258616	0.801469	-0.00958845	0.925734	-0.146798	0.151334	-0.20279	0.0463594	-0.166748	0.102588	-0.112421	0.272926	-0.232767	0.0217688	-0.0464167	0.651652	0.322735	0.00126369	-0.0266822	0.795305
mmu-let-7i-star_st	grey	0.0751537	0.464402	-0.0106171	0.917793	0.152608	0.135623	0.27749	0.00592706	0.0252233	0.806271	-0.0736771	0.473248	0.123654	0.227549	0.0537824	0.60083	0.119967	0.241819	0.098396	0.337632	-0.115904	0.258249	-0.00586638	0.954522
mmu-miR-453_st	grey	0.0749846	0.46541	-0.128672	0.209091	0.155486	0.128317	0.0338862	0.741771	-0.159066	0.119652	-0.0602533	0.557696	-0.207864	0.041047	-0.0768738	0.454211	-0.17862	0.080032	-0.187603	0.0657538	0.215233	0.0342427	-0.109284	0.286622
mmu-miR-384-5p_st	grey	-0.0749027	0.465899	-0.0614944	0.549596	0.0513496	0.617421	0.077404	0.451096	-0.149571	0.143674	-0.207702	0.0412078	-0.107774	0.293373	0.0845782	0.410123	-0.0271555	0.791755	-0.0605547	0.555724	0.117266	0.252659	-0.140406	0.17015
mmu-let-7c-2-star_st	grey	-0.0735254	0.474162	-0.106071	0.301112	0.211403	0.0376501	0.072158	0.482444	-0.152114	0.136911	-0.03211	0.754868	-0.202618	0.0465488	0.0319252	0.756234	-0.121784	0.234709	-0.2379	0.0189525	0.197244	0.0528047	-0.112828	0.271183
mmu-miR-717_st	grey	0.0732433	0.475864	-0.0537383	0.601129	0.14236	0.164225	-0.0522837	0.611028	-0.041521	0.686355	0.020888	0.839074	-0.164258	0.107896	-0.0381301	0.710783	-0.187515	0.0658836	-0.127812	0.212173	0.0463956	0.6518	0.108016	0.29228
mmu-miR-206_st	grey	-0.0729067	0.4779	0.0119643	0.907406	0.0846567	0.409687	0.0768698	0.454235	-0.0963399	0.347873	-0.0300783	0.769933	-0.072006	0.483369	0.00257371	0.980039	-0.0164902	0.872633	-0.0691429	0.500975	0.11789	0.250124	-0.0509801	0.619958
mmu-miR-202-5p_st	grey	0.0726167	0.479657	0.0640085	0.533365	-0.170149	0.0956698	-0.162298	0.112224	0.0185515	0.856871	0.0792779	0.440179	-0.0776343	0.449746	-0.153752	0.132683	-0.138595	0.175785	-0.0549707	0.592799	0.246593	0.0148956	0.0943862	0.357782
mmu-miR-376c_st	grey	-0.0721399	0.482554	-0.0744911	0.46836	-0.0434925	0.672296	-0.0122224	0.905418	-0.0823706	0.422493	-0.0879179	0.391818	-0.0507534	0.621517	-0.0317885	0.757246	-0.00855681	0.933705	-0.0524488	0.6099	0.154457	0.130893	-0.119254	0.244647
mmu-miR-135a_st	grey	0.0714354	0.486851	-0.0571323	0.578315	-0.133617	0.191969	0.0363514	0.723717	-0.19063	0.0614364	-0.0974783	0.342179	-0.259286	0.0103299	0.0515457	0.616076	-0.0835935	0.415614	-0.222224	0.0286907	0.257323	0.010944	-0.160262	0.116861
mmu-miR-343_st	grey	-0.0714351	0.486853	-0.10776	0.293436	0.0187628	0.855259	0.108409	0.290522	-0.0334506	0.744977	-0.0506395	0.622301	-0.0466352	0.65012	0.0255664	0.803689	-0.0650348	0.526808	0.0118476	0.908305	0.0595066	0.562597	0.0421751	0.681678
mmu-miR-369-3p_st	grey	-0.0709036	0.490109	-0.0735683	0.473904	-0.109379	0.2862	-0.0148507	0.885205	-0.143156	0.161853	-0.165595	0.10502	-0.232975	0.0216478	-0.0134467	0.895994	-0.147243	0.150085	-0.170653	0.0946762	0.381523	0.00011537	-0.0306252	0.765868
mmu-miR-879-star_st	grey	0.0695533	0.498431	-0.0881768	0.390419	-0.0790927	0.441251	-0.0429019	0.676496	-0.190979	0.0609541	-0.104252	0.309524	-0.278695	0.00570555	-0.0345025	0.737244	-0.238856	0.0184642	-0.231262	0.0226594	0.17708	0.082711	-0.105067	0.305736
mmu-miR-7a_st	grey	0.0695094	0.498703	0.0979102	0.340034	-0.0702849	0.493913	0.0857437	0.403679	0.0751321	0.46453	0.0658818	0.521428	0.0405368	0.693413	-0.114829	0.262723	0.0148547	0.885174	0.00772961	0.940102	-0.0421425	0.681911	0.0483171	0.638374
mmu-miR-743a_st	grey	0.069045	0.501582	-0.191449	0.0603096	-0.0872481	0.39545	0.120896	0.238167	-0.21454	0.0348392	-0.104131	0.310088	-0.195175	0.0553906	-0.0380726	0.7112	-0.200512	0.0489227	-0.260872	0.00985617	0.219516	0.0307434	-0.201772	0.0474909
mmu-miR-470_st	grey	0.0687423	0.503465	0.0577027	0.57452	-0.044359	0.666153	0.304284	0.0024439	0.00162533	0.987394	-0.0280877	0.784777	0.0302235	0.768853	-0.0225574	0.826407	0.0724463	0.480691	0.0774625	0.450752	-0.0690196	0.501741	-0.0964037	0.347552
mmu-miR-804_st	grey	-0.0686198	0.504227	-0.232058	0.0221845	0.137246	0.180069	0.18429	0.0707586	-0.192519	0.0588618	-0.210893	0.0381247	-0.135704	0.185057	0.0706213	0.491842	-0.168986	0.0979912	-0.0732632	0.475744	0.176381	0.0839509	-0.221203	0.0294508
mmu-miR-547_st	grey	0.0684566	0.505244	-0.0521203	0.612144	-0.0263347	0.797913	0.0635202	0.536499	-0.150563	0.141007	-0.0324368	0.752453	-0.137995	0.177681	0.00316351	0.975466	-0.0773525	0.451398	-0.168553	0.0988674	0.305328	0.00235703	-0.168575	0.0988238
mmu-miR-431-star_st	grey	-0.0682149	0.506752	-0.102825	0.31623	0.166335	0.103454	0.0485185	0.636973	-0.0868627	0.397548	0.0366104	0.721829	-0.0258485	0.801567	0.0523562	0.610533	0.0185184	0.857124	-0.0172143	0.86709	0.0261819	0.799061	-0.130914	0.201196
mmu-miR-92a-star_st	grey	-0.0673069	0.512438	0.181298	0.0755374	-0.140062	0.171212	-0.0782996	0.44586	0.245015	0.0155708	0.122532	0.231827	0.216054	0.0335471	-0.087081	0.396359	0.228031	0.0246776	0.173715	0.0888161	-0.408797	3.22241153688597e-05	0.150549	0.141043
mmu-miR-770-3p_st	grey	-0.0669129	0.514915	0.0820945	0.424055	-0.0787634	0.443161	-0.113227	0.269484	0.288611	0.00414494	0.19469	0.056011	0.315025	0.00167312	-0.0917423	0.371466	0.221106	0.0295239	0.333636	0.000839084	-0.347406	0.000489467	0.267599	0.00805177
mmu-miR-669b_st	grey	-0.0663634	0.518381	-0.190128	0.0621363	-0.109397	0.286122	0.0734848	0.474407	-0.203282	0.0458204	-0.17121	0.0935869	-0.132253	0.196588	0.0537714	0.600905	-0.123866	0.226744	-0.129197	0.207221	0.153036	0.134519	-0.175342	0.0858201
mmu-miR-297a_st	grey	0.0659858	0.520769	-0.161159	0.1148	-0.109739	0.284607	-0.081311	0.428506	-0.0626067	0.542386	-0.0912879	0.37385	-0.0747141	0.467026	0.146883	0.151094	-0.0898613	0.381394	-0.0978832	0.340168	0.136668	0.181927	0.00524647	0.959324
mmu-miR-18b_st	grey	-0.0659267	0.521143	-0.256469	0.0112209	0.0361509	0.72518	0.146913	0.151009	-0.252293	0.0126648	-0.0839016	0.413892	-0.13502	0.187304	-0.01341	0.896276	-0.169328	0.0973048	-0.163934	0.108602	0.184953	0.0697325	-0.177245	0.0824211
mmu-miR-380-3p_st	grey	0.0655754	0.523371	-0.28405	0.00480792	0.133577	0.192104	0.130696	0.201954	-0.220732	0.029807	-0.2755	0.00630945	-0.222524	0.0284702	0.0512335	0.618218	-0.266604	0.00829892	-0.147313	0.149889	0.19728	0.0527612	-0.205747	0.0431978
mmu-miR-701_st	grey	-0.0649763	0.527181	-0.0898748	0.381322	0.0253789	0.8051	0.00995718	0.922887	-0.0659614	0.520924	-0.175986	0.0846575	0.0884816	0.388777	0.253741	0.0121468	0.0409617	0.690362	0.167395	0.101241	0.144767	0.157137	-0.148289	0.147178
mmu-miR-292-5p_st	grey	0.0648701	0.527858	-0.172918	0.0903134	0.0777922	0.448822	-0.00583316	0.95478	-0.083181	0.417927	-0.0872655	0.395355	0.0528	0.607506	0.0527752	0.607675	-0.0354422	0.730359	-0.0380379	0.711451	-0.0400667	0.696794	-0.145965	0.153694
mmu-miR-129-5p_st	grey	0.0647835	0.52841	0.126932	0.215364	0.253401	0.0122667	0.0275031	0.789151	0.151631	0.138175	-0.00436021	0.966191	0.130714	0.201892	0.0199867	0.84593	0.187798	0.0654693	0.233225	0.0215035	-0.230318	0.0232338	-0.00126999	0.99015
mmu-miR-673-3p_st	grey	-0.0647222	0.528801	-0.242235	0.016824	0.254962	0.0117246	0.199976	0.0495427	-0.237765	0.0190223	-0.190797	0.0612051	-0.232559	0.0218898	-0.0803985	0.433723	-0.253021	0.012402	-0.178865	0.0796118	0.0818133	0.42565	-0.199789	0.0497615
mmu-miR-465c-5p_st	grey	0.0638322	0.534496	0.0201759	0.84449	-0.118845	0.246283	0.192968	0.058263	-0.0263431	0.79785	-0.0125338	0.90302	-0.094537	0.35701	0.0719041	0.48399	-0.0391471	0.703424	-0.0428833	0.676628	0.0419444	0.683326	-0.0234537	0.819624
mmu-miR-543_st	grey	0.0638123	0.534623	0.0287053	0.780162	0.0332484	0.746466	0.0747252	0.46696	0.0246243	0.810785	-0.00599136	0.953555	0.06109	0.55223	0.150423	0.14138	0.024115	0.814627	0.0944888	0.357257	0.0375428	0.715045	0.0551597	0.591526
mmu-miR-1186_st	grey	0.0629866	0.539934	0.0924142	0.367959	-0.238216	0.01879	0.0384925	0.708158	0.0949068	0.355124	-0.160387	0.116571	0.0869887	0.396861	-0.0465947	0.650404	0.0636592	0.535606	0.194666	0.0560422	-0.123836	0.226859	0.00344242	0.973304
mmu-miR-471_st	grey	-0.0624938	0.543116	-0.118813	0.246412	-0.0695762	0.498289	0.0640427	0.533146	-0.180997	0.0760313	-0.184369	0.0706354	-0.147532	0.149277	-0.0811588	0.429373	-0.157501	0.123382	-0.12657	0.216689	0.235275	0.0203507	-0.137816	0.178249
mmu-miR-669h-5p_st	grey	-0.0606782	0.554917	-0.107047	0.296658	-0.0100066	0.922506	-0.0108892	0.915694	-0.209653	0.0392991	-0.146174	0.1531	-0.108338	0.290835	-0.0934879	0.362396	-0.11172	0.27595	-0.0991185	0.334079	0.114143	0.2656	-0.194818	0.0558468
mmu-miR-758_st	grey	0.0602579	0.557667	-0.100829	0.325765	0.0751773	0.464261	0.067099	0.513745	-0.142957	0.162444	-0.10111	0.32441	-0.162057	0.112765	0.0402373	0.695566	-0.184167	0.070949	-0.107673	0.293828	0.134679	0.188428	-0.0511768	0.618607
mmu-miR-93_st	grey	-0.0600422	0.55908	0.0775646	0.450154	0.0242554	0.813568	-0.158736	0.120431	0.0594914	0.562697	0.132438	0.195955	0.108451	0.290333	0.0656826	0.52269	0.292147	0.00368847	-0.00260665	0.979784	-0.151903	0.137462	-0.140823	0.168873
mmu-miR-467h_st	grey	-0.059895	0.560046	-0.138213	0.176988	-0.0551619	0.591511	0.145673	0.154528	-0.135407	0.186028	-0.147094	0.150502	-0.178307	0.0805705	0.280458	0.00539481	-0.124528	0.224254	-0.155772	0.127607	0.114393	0.26455	-0.166936	0.102195
mmu-miR-496_st	grey	0.0582778	0.570707	-0.184671	0.0701672	-0.0102249	0.92082	0.026607	0.795869	-0.133048	0.193887	-0.06929	0.500062	-0.0712019	0.48828	-0.0547234	0.594466	-0.121822	0.234563	-0.0689899	0.501925	0.273661	0.00668199	-0.0752815	0.46364
mmu-miR-208b_st	grey	0.0580267	0.57237	-0.196922	0.053201	-0.0550421	0.592318	0.0458768	0.655444	-0.278286	0.0057799	-0.184157	0.0709648	-0.264538	0.00883321	-0.154855	0.129894	-0.255017	0.0117055	-0.218325	0.0316846	0.281682	0.00518818	-0.18001	0.0776734
mmu-miR-340-5p_st	grey	-0.0563471	0.583557	-0.0489237	0.634159	-0.118824	0.246365	0.079406	0.439438	-0.0215811	0.83381	0.0256901	0.802758	-0.0170135	0.868626	-0.065907	0.521268	0.0403218	0.694958	-0.123751	0.22718	0.129316	0.206801	-0.0624599	0.543335
mmu-miR-463_st	grey	-0.0562802	0.584005	-0.271347	0.00717851	-0.0280119	0.785343	0.1449	0.15675	-0.223273	0.0279275	-0.0819107	0.425096	-0.143006	0.1623	0.385519	9.63656519787488e-05	-0.271708	0.00709887	-0.139637	0.172526	0.190851	0.0611315	-0.14314	0.161901
mmu-miR-344_st	grey	-0.0562672	0.584092	-0.191166	0.0606972	0.165533	0.105151	-0.0318499	0.756792	-0.192351	0.0590868	-0.208372	0.0405438	-0.114529	0.26398	0.0788059	0.442914	-0.162049	0.112784	-0.0479107	0.641204	0.255618	0.0115027	-0.148671	0.146127
mmu-miR-719_st	grey	0.055319	0.590454	0.17272	0.0906878	-0.0827722	0.420226	-0.000923539	0.992837	0.0139315	0.892266	0.148061	0.147809	-0.0656565	0.522857	-0.296142	0.00322727	0.00774769	0.939962	-0.0307258	0.765122	-0.0346494	0.736166	0.0343805	0.738139
mmu-miR-706_st	grey	-0.0537574	0.601	0.252565	0.0125663	-0.123923	0.226529	-0.065126	0.526228	0.210816	0.0381966	0.266135	0.00841765	-0.0346547	0.736127	-0.0752023	0.464112	0.191274	0.0605488	-0.0404489	0.694045	-0.273046	0.00681086	0.176766	0.0832668
mmu-miR-153_st	grey	-0.0530035	0.60612	-0.068785	0.503199	0.0239042	0.816219	0.0669272	0.514826	-0.260638	0.00992493	-0.0685333	0.504766	-0.218677	0.0314043	0.0682278	0.506672	-0.210028	0.0389406	-0.235152	0.0204186	0.205104	0.0438693	-0.242097	0.0168885
mmu-miR-374_st	grey	0.0525985	0.608879	-0.132263	0.196553	0.0460083	0.65452	-0.0698421	0.496645	-0.114334	0.264797	-0.155295	0.128793	0.0180332	0.86083	0.162032	0.11282	-0.0268591	0.793978	-0.0465615	0.650636	0.0582103	0.571154	-0.144505	0.157895
mmu-miR-532-3p_st	grey	0.0522462	0.611283	0.0761498	0.458485	-0.140785	0.168991	-0.0829214	0.419387	0.157998	0.122189	0.0737303	0.472928	0.267049	0.00818743	-0.0972914	0.34311	0.242931	0.0165025	0.265355	0.00861825	-0.131732	0.198372	0.0764706	0.456589
mmu-miR-551b_st	grey	0.0518595	0.613927	-0.154394	0.131053	0.0157357	0.878415	0.0374264	0.715891	-0.252051	0.0127533	-0.160145	0.117132	-0.191088	0.0608044	-0.0608272	0.553944	-0.207869	0.0410414	-0.185664	0.0686469	0.345033	0.000538075	-0.267047	0.00818791
mmu-miR-126-5p_st	grey	0.0511479	0.618805	0.00488751	0.962105	-0.145947	0.153745	0.129692	0.205472	-0.0511946	0.618485	-0.047219	0.646033	-0.160707	0.115835	0.0915471	0.372489	-0.0638761	0.534214	-0.0754321	0.462744	0.150703	0.140633	-0.0285295	0.781475
mmu-miR-466l_st	grey	0.0509538	0.620139	-0.143706	0.160232	0.081172	0.429298	-0.0251033	0.807175	-0.248544	0.0140967	-0.145825	0.154094	-0.151502	0.138515	-0.0400619	0.696828	-0.15058	0.14096	-0.128106	0.211115	0.0260073	0.800373	-0.194974	0.0556477
mmu-miR-19a-star_st	grey	-0.0507485	0.621551	0.0788618	0.44259	-0.106172	0.300649	-0.079763	0.437377	0.0409462	0.690473	0.140853	0.168783	-0.0109479	0.915241	-0.0932624	0.36356	-0.0322768	0.753635	-0.00435524	0.966229	-0.00423404	0.967168	0.0688228	0.502964
mmu-miR-466f-5p_st	grey	-0.0503166	0.624526	0.107328	0.295387	-0.100709	0.326344	-0.00662557	0.948645	0.234284	0.0209011	0.0287616	0.779743	0.141611	0.166477	0.187557	0.0658218	0.187433	0.0660033	0.119518	0.243599	-0.192285	0.0591753	0.222239	0.0286795
mmu-miR-335-3p_st	grey	0.0487376	0.63545	-0.233783	0.0211846	0.14783	0.148449	-0.0254391	0.804647	-0.269371	0.00762777	-0.193924	0.0570046	-0.22028	0.0301519	0.00859226	0.933431	-0.234233	0.0209301	-0.143182	0.161778	0.114528	0.263982	-0.217472	0.032374
mmu-miR-1199_st	grey	0.048603	0.636386	0.0592285	0.564428	-0.047202	0.646151	0.364128	0.000245928	-0.0945057	0.35717	-0.250027	0.0135143	0.0129836	0.899557	0.0104896	0.918777	0.0247194	0.810068	0.0674709	0.511409	0.194409	0.0563741	-0.186016	0.0681136
mmu-miR-363_st	grey	-0.0483694	0.63801	0.0179514	0.861455	0.062394	0.543761	0.0301687	0.769261	0.0154767	0.880401	0.0813371	0.428357	0.00254393	0.98027	-0.124464	0.224494	0.0567332	0.580977	0.0108788	0.915774	-0.11438	0.264603	0.0275254	0.788984
mmu-miR-1197_st	grey	-0.0482135	0.639095	-0.217717	0.0321749	-0.0266397	0.795623	0.151155	0.139433	-0.265163	0.00866836	-0.259461	0.0102766	-0.2364	0.019741	0.0250252	0.807764	-0.187534	0.0658552	-0.182227	0.0740267	0.415102	2.36124405725934e-05	-0.208128	0.0407845
mmu-miR-376c-star_st	grey	-0.0481613	0.639458	0.08059	0.432625	-0.134206	0.190001	-0.00861338	0.933268	0.043063	0.675349	-0.130596	0.202303	0.00371993	0.971153	-0.0149192	0.884679	0.0361259	0.725362	0.0747785	0.466641	-0.0969942	0.344593	-0.0184485	0.857658
mmu-miR-465a-5p_st	grey	0.0475485	0.643731	0.0202173	0.844175	-0.0656328	0.523007	-0.0675814	0.510716	-0.0176046	0.864105	0.036558	0.722211	-0.0359686	0.726511	0.0207481	0.840138	-0.0164856	0.872668	-0.0520047	0.612934	0.0780614	0.447249	0.000493687	0.996171
mmu-miR-883b-3p_st	grey	0.0475237	0.643904	-0.109683	0.284856	0.27878	0.00569025	-0.0186613	0.856034	-0.103618	0.31249	-0.0655195	0.523726	-0.134023	0.19061	-0.107221	0.295868	-0.146959	0.150881	-0.0446093	0.664382	0.205993	0.0429434	-0.0486679	0.635935
mmu-miR-101a-star_st	grey	-0.0470624	0.647128	-0.202561	0.0466113	-0.0313303	0.760639	-0.000241297	0.998128	-0.182074	0.0742726	-0.252995	0.0124115	-0.119027	0.245556	0.0387108	0.706578	-0.182678	0.073301	-0.103642	0.312378	0.19069	0.061353	-0.146396	0.152471
mmu-miR-124_st	grey	0.0469534	0.647891	-0.0797483	0.437462	0.195068	0.0555273	-0.0381732	0.710471	0.124802	0.223228	-0.0469801	0.647704	0.164427	0.107529	0.201821	0.0474359	0.1267	0.216211	0.141743	0.16608	-0.240453	0.0176727	0.0518528	0.613974
mmu-miR-448_st	grey	-0.0467975	0.648982	-0.154564	0.130625	0.0354329	0.730427	0.175952	0.0847187	-0.178436	0.0803484	-0.163647	0.10923	-0.166922	0.102224	0.0448199	0.662894	-0.110605	0.280799	-0.168188	0.0996121	0.106091	0.30102	-0.203165	0.0459478
mmu-miR-291a-5p_st	grey	-0.0466163	0.650252	-0.0520826	0.612402	-0.0897538	0.381966	-0.0620113	0.54624	-0.0719771	0.483545	-0.166765	0.102552	0.112085	0.274375	0.0542562	0.597622	0.0869111	0.397284	0.0381476	0.710656	0.147623	0.149022	-0.128928	0.208176
mmu-miR-367_st	grey	0.0443549	0.666182	-0.022876	0.823994	-0.174446	0.0874594	-0.0350823	0.732993	-0.137456	0.179397	-0.0529748	0.606316	-0.196047	0.0542888	0.0491246	0.632766	-0.166507	0.103093	-0.154427	0.130969	0.223576	0.0277098	-0.0506311	0.622359
mmu-miR-692_st	grey	0.0443337	0.666332	-0.252602	0.0125527	0.196304	0.0539672	0.0623951	0.543754	-0.256232	0.0112989	-0.248379	0.0141627	-0.145455	0.155151	0.115139	0.261428	-0.212287	0.0368396	-0.155117	0.129237	0.355494	0.000352533	-0.245186	0.0154961
mmu-miR-1190_st	grey	0.0441892	0.667355	-0.126812	0.215803	-0.00522306	0.959505	0.04566	0.65697	-0.207502	0.0414087	0.0123799	0.904204	-0.139728	0.172244	-0.0937897	0.360841	-0.0919617	0.370319	-0.167891	0.10022	0.140489	0.169896	-0.229461	0.0237663
mmu-miR-191_st	grey	-0.0439646	0.668946	-0.0693951	0.499411	0.000707465	0.994513	-0.200617	0.0488025	-0.0329059	0.748991	0.0553605	0.590175	0.196717	0.0534534	0.0196582	0.848432	0.148075	0.147769	0.0933922	0.362889	-0.050568	0.622793	-0.234973	0.0205174
mmu-miR-675-5p_st	grey	-0.0438867	0.669498	-0.221703	0.0290765	-0.0359393	0.726725	-0.103723	0.311998	-0.196716	0.0534545	-0.158952	0.119922	-0.0956335	0.351436	0.113656	0.26766	-0.163723	0.109064	-0.0469209	0.648118	0.188395	0.0646017	-0.16889	0.0981862
mmu-miR-542-3p_st	grey	-0.0434762	0.672412	-0.0929435	0.36521	-0.125894	0.219171	-0.057658	0.574817	-0.117351	0.252313	-0.0496575	0.629076	-0.0894677	0.383491	-0.106695	0.298261	-0.11024	0.282398	-0.175178	0.0861182	0.186813	0.0669209	-0.138755	0.175282
mmu-miR-190b_st	grey	0.0418817	0.683774	0.0262263	0.798727	-0.13882	0.175078	0.209141	0.039793	0.00892599	0.930852	0.00664992	0.948456	-0.114773	0.262957	-0.0798761	0.436726	-0.0516799	0.615157	-0.0280876	0.784777	0.0627163	0.541678	0.0381502	0.710637
mmu-miR-691_st	grey	-0.0414199	0.687078	0.169335	0.0972899	-0.221672	0.0290991	0.0664519	0.517822	0.171372	0.093273	0.0492188	0.632113	0.256695	0.011147	-0.00670423	0.948036	0.211207	0.0378317	0.212242	0.0368803	-0.024344	0.812899	0.110095	0.283037
mmu-miR-495_st	grey	0.0403222	0.694955	-0.117449	0.251914	0.0855537	0.404725	0.184012	0.0711914	-0.14672	0.151554	-0.0981526	0.338834	-0.0863699	0.400241	-0.0441409	0.667697	-0.209186	0.0397494	-0.0195993	0.848881	0.157398	0.123632	-0.0243944	0.812519
mmu-miR-676-star_st	grey	0.0399141	0.697892	-0.0528961	0.606852	0.184637	0.0702206	0.0635102	0.536563	-0.0205827	0.841395	-0.104483	0.308443	0.1029	0.315872	-0.0446158	0.664336	0.0132668	0.897378	0.040886	0.690906	-0.160185	0.117038	-0.158832	0.120205
mmu-miR-9-star_st	grey	0.039783	0.698837	-0.227632	0.0249373	-0.0229732	0.823258	0.173566	0.0890948	-0.254558	0.0118627	-0.238425	0.018683	-0.234676	0.0206822	-0.0182904	0.858865	-0.284613	0.0047213	-0.211235	0.0378059	0.193338	0.0577727	-0.263304	0.00916656
mmu-miR-15a-star_st	grey	0.0396223	0.699995	0.0316214	0.758483	0.229249	0.0238995	-0.0324726	0.752188	0.15821	0.121682	-0.10717	0.296103	0.267128	0.00816788	0.0620615	0.545915	0.208616	0.0403049	0.224711	0.0269088	-0.21073	0.0382777	0.0121601	0.905897
mmu-miR-881-star_st	grey	-0.0391514	0.703393	-0.102509	0.317723	-0.0576129	0.575117	0.00227542	0.982352	-0.16716	0.101729	-0.158867	0.120122	-0.0777369	0.449145	-0.144217	0.158734	-0.0773447	0.451443	-0.0738891	0.471972	0.136621	0.182078	-0.170665	0.0946526
mmu-miR-598_st	grey	0.0385588	0.707678	0.0430534	0.675418	0.142408	0.16408	0.036107	0.725501	-0.0146838	0.886486	-0.0740765	0.470847	0.116455	0.255979	0.0152967	0.881782	0.0569196	0.579733	0.152551	0.135771	0.017482	0.865042	-0.00770398	0.9403
mmu-miR-466b-5p_st	grey	-0.038515	0.707995	-0.156023	0.126988	-0.138705	0.175437	-0.00921519	0.928617	-0.13282	0.194658	0.0522948	0.610952	-0.228648	0.0242808	0.0714339	0.48686	-0.188328	0.0646981	-0.281764	0.00517453	0.0973194	0.34297	-0.0140986	0.890982
mmu-miR-215_st	grey	-0.0380997	0.711003	-0.123762	0.227139	-0.131375	0.199603	0.159015	0.119771	-0.114514	0.264043	-0.154276	0.13135	-0.115447	0.260145	-0.00633766	0.950873	-0.0557469	0.587579	-0.10099	0.324985	0.143465	0.160941	-0.143036	0.162211
mmu-miR-301a_st	grey	0.0379046	0.712418	-0.0915701	0.372368	-0.0172719	0.86665	-0.137349	0.179738	0.0110503	0.914452	-0.0757887	0.460625	-0.0114192	0.911607	0.0190486	0.853079	-0.0607685	0.554327	0.0186457	0.856153	0.0225106	0.826761	0.046558	0.650661
mmu-miR-293_st	grey	0.0370704	0.718479	-0.0239476	0.815892	-0.0834368	0.416492	0.0880852	0.390914	0.00428887	0.966743	-0.0873307	0.395	-0.00805314	0.9376	-0.0426115	0.678565	-0.0403964	0.694422	0.0105308	0.918459	0.0510455	0.619509	-0.00465639	0.963895
mmu-miR-468_st	grey	0.0360602	0.725842	0.022382	0.827736	0.0167307	0.870791	-0.0165009	0.872551	0.142085	0.165048	0.00388393	0.969882	0.128784	0.20869	0.0459766	0.654742	0.0958622	0.35028	0.125383	0.221063	-0.057656	0.574831	0.0444481	0.665522
mmu-miR-29c-star_st	grey	0.035152	0.732483	-0.107896	0.292824	0.128543	0.209549	-0.000411782	0.996806	-0.00926486	0.928234	-0.117763	0.250639	-0.0138776	0.89268	0.106412	0.299552	-0.0142901	0.889511	0.0207292	0.840281	-0.0924	0.368032	-0.0417608	0.684639
mmu-miR-295-star_st	grey	-0.0347296	0.735578	-0.0749883	0.465388	-0.0038659	0.970022	-0.0706579	0.491617	-0.109409	0.286066	-0.0476882	0.642755	-0.191735	0.05992	-0.125882	0.219215	-0.166841	0.102392	-0.144769	0.157129	0.0893026	0.384373	-0.0845017	0.410548
mmu-miR-144_st	grey	-0.0346503	0.73616	-0.283438	0.0049038	-0.0647415	0.528678	0.117598	0.251307	-0.177514	0.081948	-0.186194	0.067846	-0.188771	0.0640603	0.0406011	0.692951	-0.220502	0.0299818	-0.228313	0.0244957	0.230344	0.0232181	-0.116385	0.256266
mmu-miR-302c-star_st	grey	-0.0342064	0.739418	-0.000793998	0.993842	-0.0449323	0.6621	-0.0413385	0.687661	-0.105012	0.30599	-0.0105741	0.918125	-0.112001	0.274736	-0.0549642	0.592843	-0.0466723	0.64986	-0.108007	0.292321	-0.0418137	0.68426	-0.102231	0.319047
mmu-miR-200c-star_st	grey	0.0329885	0.748381	0.0523901	0.610301	0.119797	0.242491	-0.141084	0.168077	0.121959	0.234034	-0.0965399	0.346868	0.218921	0.0312106	-0.101663	0.321758	0.14537	0.155396	0.182073	0.0742745	-0.214387	0.0349719	0.00187944	0.985423
mmu-miR-682_st	grey	0.0325308	0.751758	-0.164394	0.107601	0.0570887	0.578605	0.0405196	0.693536	-0.10644	0.299424	-0.122511	0.231906	-0.0288945	0.778751	0.243107	0.016422	-0.145237	0.155778	-0.0644378	0.530618	0.1313	0.19986	-0.00869161	0.932663
mmu-miR-19a_st	grey	0.0324574	0.7523	-0.0161643	0.87513	-0.0727108	0.479086	0.119987	0.24174	-0.0265237	0.796494	-0.0306462	0.765713	-0.0776017	0.449937	-0.0372901	0.716882	-0.11242	0.272934	-0.0473237	0.6453	0.256783	0.0111182	-0.0154574	0.880549
mmu-miR-505_st	grey	0.0321768	0.754374	-0.046737	0.649406	0.169386	0.0971876	0.0823932	0.422365	-0.0736122	0.473639	-0.0387891	0.706011	-0.122525	0.231852	-0.066031	0.520483	-0.0937959	0.360809	-0.0919724	0.370263	0.108972	0.288005	0.030435	0.767282
mmu-miR-764-3p_st	grey	-0.0321762	0.754378	-0.0969527	0.3448	-0.0229753	0.823242	0.250174	0.0134577	-0.0559573	0.586168	-0.0478044	0.641945	-0.0484206	0.637653	0.0305994	0.766061	-0.0946407	0.356481	-0.0444095	0.665795	-0.171163	0.0936787	-0.103053	0.31515
mmu-miR-136_st	grey	0.0316096	0.75857	-0.169549	0.0968624	0.0867432	0.3982	0.0691174	0.501133	-0.218897	0.0312296	-0.0320851	0.755052	-0.23965	0.0180672	-0.0935313	0.362172	-0.227139	0.0252611	-0.225733	0.0262044	0.320082	0.001393	-0.141725	0.166133
mmu-miR-294-star_st	grey	0.0303644	0.767806	0.0036186	0.971938	-0.0389027	0.70519	0.175217	0.0860479	-0.0444456	0.66554	0.0300524	0.770126	-0.0707255	0.491202	0.0774298	0.450944	-0.0226428	0.82576	-0.137985	0.177712	0.00886126	0.931352	-0.0466638	0.649919
mmu-miR-1187_st	grey	-0.0290329	0.777718	0.216805	0.0329217	0.0332242	0.746644	-0.0441862	0.667376	0.169948	0.0960675	0.0994629	0.332394	0.0482632	0.638749	0.00476415	0.96306	0.118259	0.248635	-0.0352109	0.732052	-0.0942094	0.358687	0.132282	0.196488
mmu-miR-369-5p_st	grey	-0.0288329	0.779211	0.108695	0.28924	-0.102979	0.315501	0.0944107	0.357656	0.180142	0.077452	0.210993	0.0380309	0.231898	0.0222792	-0.160369	0.116612	0.131272	0.199958	0.255145	0.0116622	-0.202142	0.0470769	0.178897	0.0795565
mmu-miR-467c_st	grey	-0.0288131	0.779358	0.0698663	0.496495	-0.0789904	0.441844	0.0813963	0.42802	-0.00284104	0.977967	-0.0100206	0.922397	0.0164016	0.873311	-0.143151	0.161871	0.0375673	0.714867	0.0440835	0.668104	0.0194852	0.84975	-0.0962647	0.348251
mmu-miR-382-star_st	grey	-0.028677	0.780374	-0.259085	0.0103913	0.113619	0.267819	-0.0320961	0.75497	-0.269181	0.00767242	-0.0889763	0.38612	-0.244909	0.0156169	0.25789	0.0107634	-0.208144	0.0407687	-0.258849	0.010464	0.207258	0.0416533	-0.172032	0.0920007
mmu-miR-147_st	grey	0.0284619	0.78198	0.0591762	0.564772	-0.157538	0.123294	0.185468	0.0689451	-0.0598619	0.560263	-0.0764268	0.456847	-0.0686661	0.503939	0.0636008	0.535981	0.0455574	0.657692	-0.0483882	0.637879	0.173025	0.0901104	-0.114366	0.264665
mmu-miR-654-5p_st	grey	-0.0281656	0.784194	-0.154106	0.131784	-0.0576742	0.57471	0.0398048	0.69868	-0.0883564	0.389451	-0.0612175	0.551399	-0.0211955	0.836737	0.0958624	0.350279	-0.133762	0.191485	-0.0505039	0.623235	0.166036	0.104084	-0.0154447	0.880647
mmu-miR-10a-star_st	grey	0.0278679	0.786421	0.00823968	0.936157	-0.0746312	0.467522	0.0367701	0.720666	-0.137369	0.179675	-0.154856	0.129889	-0.014977	0.884236	0.0816746	0.426437	0.00318943	0.975265	0.0174746	0.8651	0.132539	0.195612	-0.20818	0.0407332
mmu-miR-490_st	grey	-0.0276916	0.78774	-0.101451	0.322774	0.193498	0.057562	0.0528863	0.606918	-0.068631	0.504157	-0.111725	0.275927	-0.00473708	0.96327	-0.0626998	0.541785	-0.0725419	0.480111	-0.0307169	0.765188	0.0841206	0.41267	-0.0481156	0.639777
mmu-miR-509-5p_st	grey	0.0271291	0.791953	0.0807812	0.431531	-0.0928652	0.365616	-0.129401	0.2065	0.109547	0.285453	0.070733	0.491156	0.00349446	0.972901	0.15398	0.132103	-0.0180607	0.86062	0.0142005	0.890199	-0.06155	0.549235	0.123436	0.228373
mmu-miR-137_st	grey	0.0269678	0.793162	-0.164546	0.107272	-0.0383724	0.709027	0.090031	0.380492	-0.241306	0.017262	-0.210558	0.0384393	-0.236886	0.0194823	0.130196	0.203703	-0.25659	0.0111813	-0.132909	0.194356	0.282276	0.00509027	-0.190735	0.0612913
mmu-miR-338-3p_st	grey	0.02675	0.794796	0.00605676	0.953048	-0.0235146	0.819163	-0.110811	0.2799	-0.058732	0.567703	0.0922313	0.368911	-0.133022	0.193975	-0.107869	0.292942	-0.198826	0.0508948	-0.0908103	0.376366	0.0426816	0.678065	0.0600187	0.559234
mmu-miR-688_st	grey	-0.0255907	0.803506	-0.187432	0.0660054	0.120449	0.23992	0.248913	0.0139496	-0.226966	0.0253752	-0.22413	0.0273167	-0.209547	0.0394007	0.111443	0.27715	-0.213556	0.0357012	-0.16914	0.0976824	0.106451	0.299372	-0.196513	0.0537069
mmu-miR-202-3p_st	grey	0.0250806	0.807346	-0.235276	0.0203502	0.00364785	0.971712	0.00182318	0.985859	-0.221218	0.0294393	-0.307223	0.00220633	-0.106295	0.300085	0.0286821	0.780336	-0.212373	0.0367614	-0.112602	0.272153	0.26111	0.00978654	-0.220427	0.0300396
mmu-miR-196a_st	grey	0.0235891	0.8186	-0.0306512	0.765676	-0.132954	0.194205	0.0153204	0.8816	-0.0660899	0.52011	-0.125414	0.220949	-0.0349561	0.733918	-0.0940348	0.359582	0.044038	0.668426	-0.0486019	0.636394	0.0666861	0.516344	-0.150738	0.14054
mmu-miR-378_st	grey	-0.0230629	0.82258	0.182005	0.0743843	0.0640915	0.532834	0.0523062	0.610874	0.128718	0.208924	0.278333	0.00577141	0.0565	0.582535	-0.236116	0.0198937	0.136127	0.183679	-0.0678482	0.509045	-0.01276	0.901278	0.125748	0.219711
mmu-miR-697_st	grey	-0.0220489	0.830261	-0.142281	0.164462	0.224436	0.0271008	-0.11207	0.274436	-0.135959	0.184224	-0.0927944	0.365983	-0.126841	0.215696	0.0126487	0.902135	-0.150174	0.142046	-0.19574	0.0546747	0.0811252	0.429565	-0.10749	0.294654
mmu-miR-32_st	grey	0.021641	0.833355	0.10104	0.324744	-0.202916	0.0462206	-0.0272037	0.791394	0.237276	0.0192773	-0.0113495	0.912145	0.155033	0.129448	-0.0341498	0.739834	0.133469	0.192468	0.18107	0.0759113	-0.108504	0.290096	0.244075	0.0159852
mmu-miR-374-star_st	grey	-0.021385	0.835298	-0.197806	0.0521202	-0.0515499	0.616048	0.118627	0.247154	-0.120841	0.23838	0.00169922	0.986821	-0.244936	0.0156053	-0.17015	0.0956679	-0.195124	0.0554554	-0.215784	0.0337745	0.153254	0.133956	-0.022322	0.82819
mmu-miR-9_st	grey	-0.0212601	0.836247	-0.084466	0.410747	-0.158703	0.120509	0.132946	0.19423	-0.206585	0.0423361	-0.216907	0.0328371	-0.176235	0.0842117	-0.0665024	0.517503	-0.176512	0.0837166	-0.168023	0.0999493	0.238614	0.0185869	-0.180014	0.0776651
mmu-miR-759_st	grey	-0.0209835	0.838348	-0.360051	0.000291875	-0.128498	0.20971	0.0277917	0.786991	-0.290146	0.00394092	-0.291684	0.00374561	-0.371005	0.000183257	0.000404367	0.996864	-0.310836	0.00194279	-0.355409	0.000353759	0.326566	0.00109621	-0.238606	0.0185907
mmu-miR-503-star_st	grey	-0.0208261	0.839545	-0.0725602	0.48	0.234476	0.0207935	0.0732631	0.475745	-0.125283	0.221434	-0.246341	0.0150017	0.00997212	0.922771	0.044507	0.665106	0.00645565	0.94996	0.0301451	0.769436	0.119137	0.245116	-0.161331	0.114408
mmu-miR-879_st	grey	-0.0196628	0.848397	-0.0589108	0.566522	-0.0973612	0.342762	-0.103295	0.314007	-0.0736754	0.473259	-0.143249	0.161578	-0.0770583	0.453126	0.00253078	0.980372	-0.108634	0.289514	-0.0120278	0.906917	0.132313	0.196384	-0.0452059	0.660169
mmu-miR-449b_st	grey	-0.0193291	0.85094	-0.177527	0.0819266	0.0174799	0.865058	0.0391331	0.703525	-0.0747703	0.46669	0.0431771	0.674538	-0.0991974	0.333692	0.0829107	0.419447	-0.0983198	0.338008	-0.161972	0.112957	-0.0187751	0.855165	-0.0023666	0.981645
mmu-miR-669j_st	grey	-0.0187066	0.855688	-0.118689	0.246908	0.0488118	0.634936	-0.00504614	0.960876	-0.242977	0.0164812	-0.085814	0.403292	-0.265085	0.00868892	0.145923	0.153813	-0.167964	0.10007	-0.240262	0.0177658	0.288539	0.0041548	-0.167339	0.101357
mmu-miR-488_st	grey	-0.0185709	0.856724	-0.24173	0.0170609	-0.0476694	0.642886	0.0804015	0.433706	-0.260084	0.0100891	-0.145026	0.156386	-0.244904	0.015619	0.155342	0.128674	-0.193519	0.0575347	-0.225011	0.0267002	0.284413	0.00475193	-0.229074	0.0240096
mmu-miR-376a-star_st	grey	0.0173352	0.866165	-0.186984	0.0666661	0.0259711	0.800645	-0.0520332	0.61274	-0.240108	0.0178411	-0.0575565	0.575492	-0.198697	0.0510482	-0.194346	0.0564561	-0.205664	0.0432843	-0.20935	0.0395908	0.142147	0.164862	-0.203217	0.0458909
mmu-miR-142-5p_st	grey	-0.0159437	0.87682	-0.00851025	0.934065	-0.122514	0.231896	-0.0418238	0.684188	-0.0798282	0.437002	0.035287	0.731495	-0.126161	0.21819	-0.102725	0.316701	-0.110981	0.279157	-0.106923	0.297222	0.0918963	0.37066	-0.0479364	0.641025
mmu-miR-466h_st	grey	0.0156661	0.878948	-0.0629433	0.540213	0.101528	0.322401	-0.124266	0.225238	0.0161203	0.875467	-0.00561133	0.956498	-0.0236103	0.81844	-0.0917572	0.371388	-0.103189	0.314509	-0.0578465	0.573565	0.0930875	0.364464	0.0833176	0.417161
mmu-miR-301b_st	grey	0.0146356	0.886856	-0.132564	0.195528	-0.0488818	0.63445	0.201533	0.0477597	-0.184039	0.0711487	-0.103055	0.315141	-0.138695	0.175471	-0.0242257	0.813792	-0.217937	0.0319967	-0.162762	0.111188	0.274878	0.00643337	-0.122368	0.232456
mmu-miR-653_st	grey	-0.0141511	0.890578	-0.165876	0.104423	0.0187936	0.855024	0.0627723	0.541316	-0.176976	0.0828939	-0.12687	0.21559	-0.184031	0.071161	-0.00904658	0.92992	-0.101071	0.324595	-0.142474	0.163884	0.0875101	0.394027	-0.184928	0.0697716
mmu-miR-130b-star_st	grey	0.013876	0.892693	-0.245117	0.0155261	0.320694	0.00136214	-0.00174185	0.98649	-0.268371	0.00786472	-0.22753	0.0250035	-0.20858	0.0403397	0.0938157	0.360708	-0.27768	0.00589158	-0.212053	0.037053	0.193396	0.0576967	-0.212447	0.0366948
mmu-miR-539_st	grey	-0.0134773	0.895759	-0.114208	0.265326	-0.135449	0.185891	-0.0577292	0.574344	-0.0851797	0.40679	-0.169289	0.0973826	-0.0351258	0.732675	0.0958194	0.350496	-0.119222	0.244777	0.00560867	0.956518	0.0511108	0.61906	-0.113774	0.267162
mmu-miR-710_st	grey	-0.0129068	0.900148	-0.0249382	0.808419	-0.0975267	0.341938	0.0891195	0.385353	-0.111151	0.278418	-0.20969	0.0392637	0.0195412	0.849324	-0.0448486	0.662691	-0.023432	0.819788	0.0330612	0.747845	0.157041	0.124497	-0.1355	0.185726
mmu-miR-467e_st	grey	-0.0119485	0.907527	-0.132474	0.195832	-0.142346	0.164267	0.0458454	0.655665	-0.0987995	0.335645	-0.0563481	0.58355	-0.132839	0.194595	-0.0195051	0.849599	-0.133117	0.193655	-0.133222	0.193298	0.171042	0.0939153	-0.0175959	0.864172
mmu-miR-742_st	grey	-0.0117117	0.909352	-0.0944947	0.357227	0.0762479	0.457905	-0.0700777	0.49519	-0.0999085	0.330222	-0.0156723	0.878901	-0.10187	0.320769	-0.0360017	0.726269	-0.0986232	0.336512	-0.097795	0.340605	0.128192	0.210806	-0.102472	0.317899
mmu-miR-683_st	grey	-0.011172	0.913513	-0.0843626	0.411321	0.164207	0.108007	-0.00298134	0.976879	-0.0879773	0.391497	-0.0997477	0.331004	-0.0261272	0.799472	0.0585704	0.56877	-0.00287945	0.977669	-0.0501234	0.625858	-0.048716	0.635601	-0.130613	0.202245
mmu-miR-590-5p_st	grey	-0.0100502	0.922169	-0.10749	0.294651	-0.0893949	0.38388	0.0849013	0.408331	-0.173353	0.0894922	-0.075589	0.461811	-0.225793	0.0261635	0.250229	0.0134365	-0.223227	0.0279603	-0.269239	0.00765878	0.168239	0.099507	-0.10503	0.305908
mmu-miR-293-star_st	grey	-0.00955561	0.925988	-0.102307	0.318685	-0.0503422	0.624348	-0.0211547	0.837047	-0.173092	0.0899833	-0.144916	0.156706	-0.157532	0.123307	-0.0369888	0.719073	-0.130276	0.203421	-0.131687	0.198526	0.258172	0.0106744	-0.127387	0.213712
mmu-miR-873_st	grey	0.0091854	0.928848	-0.220087	0.0303006	0.170118	0.0957309	0.0735367	0.474094	-0.200836	0.0485517	-0.232558	0.0218908	-0.226274	0.0258377	-0.0739807	0.471422	-0.271929	0.00705065	-0.106232	0.300371	0.261879	0.00956522	-0.0894932	0.383355
mmu-miR-302a_st	grey	0.0091699	0.928967	-0.0356198	0.72906	-0.0299076	0.771202	0.214621	0.0347691	-0.16667	0.102751	-0.160788	0.115649	-0.16508	0.106121	0.0552851	0.590682	-0.0166837	0.871151	-0.178506	0.0802274	0.0745263	0.468149	-0.191346	0.06045
mmu-miR-705_st	grey	-0.00805843	0.937559	0.156818	0.125038	-0.196421	0.0538214	0.145519	0.154969	0.0938122	0.360726	-0.0829333	0.419319	0.136955	0.181002	0.190289	0.0619106	0.245263	0.015463	0.184452	0.0705068	-0.401468	4.58983081538184e-05	-0.0138937	0.892557
mmu-miR-452_st	grey	0.00679564	0.947328	-0.1358	0.184745	-0.149659	0.143436	-0.0764275	0.456843	-0.0960278	0.349444	-0.125229	0.221636	-0.107929	0.292672	0.122027	0.23377	-0.0786924	0.443574	-0.138317	0.176662	0.114631	0.263551	-0.0975795	0.341676
mmu-miR-509-3p_st	grey	-0.00659024	0.948918	-0.0574949	0.575902	-0.0539449	0.599729	0.0856987	0.403926	-0.0116167	0.910084	-0.111218	0.278127	0.0366527	0.72152	-0.00183763	0.985747	0.0600403	0.559092	0.00522812	0.959466	0.135458	0.185861	-0.0463674	0.651998
mmu-miR-196b_st	grey	-0.00635641	0.950728	-0.174962	0.0865123	-0.00679821	0.947308	0.00422182	0.967263	-0.150992	0.139863	-0.100457	0.327561	-0.102868	0.316022	-0.0467691	0.649182	-0.135892	0.184443	0.0139346	0.892242	0.171967	0.0921242	-0.0484328	0.637569
mmu-miR-154-star_st	grey	0.00619419	0.951984	-0.194469	0.0562959	0.101611	0.322006	-0.0312277	0.761399	-0.197878	0.052033	-0.163095	0.110447	-0.195997	0.0543512	0.153314	0.133804	-0.123435	0.22838	-0.0776902	0.449419	0.161708	0.113553	-0.172076	0.0919148
mmu-miR-877-star_st	grey	-0.00612132	0.952548	-0.10718	0.296054	-0.0271616	0.791709	-0.036035	0.726026	-0.182977	0.0728242	-0.0163411	0.873775	-0.118825	0.24636	-0.0335747	0.744063	-0.0902472	0.379345	-0.197714	0.0522311	0.0699799	0.495793	-0.226563	0.0256441
mmu-miR-872_st	grey	0.00595225	0.953857	0.0625392	0.542822	-0.16243	0.111927	-0.0211775	0.836874	0.184261	0.0708037	0.121348	0.236402	0.130609	0.202257	-0.0774944	0.450566	0.0868307	0.397722	0.149896	0.142796	-0.0446128	0.664357	0.154981	0.129577
mmu-miR-340-3p_st	grey	0.00562707	0.956376	-0.159981	0.117511	0.238353	0.0187198	0.0953768	0.352736	-0.190857	0.061123	-0.0305544	0.766395	-0.130098	0.204044	0.0387099	0.706585	-0.208863	0.0400631	-0.135305	0.186366	0.0421492	0.681863	-0.179549	0.0784491
mmu-miR-669a_st	grey	0.005126	0.960257	-0.127031	0.215003	-0.151756	0.137848	0.111678	0.276131	-0.10398	0.310794	-0.183277	0.0723477	-0.125353	0.221174	0.299857	0.00284553	-0.130804	0.20158	-0.130422	0.202912	0.180268	0.0772413	-0.0333304	0.745861
mmu-miR-464_st	grey	0.00510899	0.960389	-0.165663	0.104875	-0.0161024	0.875604	0.0581872	0.571307	-0.225465	0.0263872	-0.129362	0.206639	-0.180145	0.0774471	0.0321901	0.754275	-0.10876	0.288952	-0.147099	0.150488	0.285233	0.00462748	-0.24937	0.0137694
mmu-miR-20b-star_st	grey	0.00332699	0.974199	-0.15601	0.12702	0.0140105	0.891659	0.186779	0.0669711	-0.151374	0.138852	-0.250796	0.0132205	-0.0777248	0.449216	0.248024	0.014306	0.0286491	0.780582	-0.0565219	0.582388	0.226257	0.0258492	-0.201053	0.048304
mmu-miR-466a-5p_st	grey	-0.0010587	0.991788	-0.0751606	0.46436	-0.0482496	0.638843	0.0318969	0.756444	-0.0956393	0.351406	-0.101626	0.321936	0.00564726	0.956219	0.0821266	0.423873	-0.128211	0.21074	-0.0613482	0.550548	0.21567	0.0338712	-0.0382963	0.709579
mmu-miR-708-star_st	grey	0.00104845	0.991868	-0.0730075	0.47729	-0.111766	0.27575	0.153395	0.133596	-0.156669	0.125402	-0.118579	0.24735	-0.176202	0.0842704	0.000492509	0.99618	-0.109139	0.287266	-0.110111	0.282969	0.196574	0.0536314	-0.0717402	0.484989
mmu-miR-540-3p_st	grey	-0.000710422	0.99449	0.0466611	0.649938	-0.0771673	0.452485	-0.043814	0.670015	0.074269	0.469691	-0.07596	0.459609	0.0816811	0.4264	-0.134425	0.189272	0.0790563	0.441462	0.317651	0.00152188	-0.253305	0.0123008	0.0220976	0.829891
mmu-miR-721_st	grey	-0.000683262	0.9947	0.043523	0.672079	-0.209579	0.0393703	-0.0203029	0.843523	0.068281	0.50634	0.0682373	0.506612	-0.0176153	0.864023	-0.00256842	0.98008	0.0729752	0.477485	0.0349004	0.734326	-0.0223141	0.82825	-0.0171571	0.867528
mmu-miR-582-3p_st	magenta	-0.161797	0.113352	-0.202826	0.0463199	0.0333942	0.745392	0.0932317	0.363718	-0.251907	0.0128062	-0.317047	0.00155554	-0.0943476	0.357979	0.662876	1.39896221900202e-13	-0.12683	0.215737	-0.166395	0.103327	0.144561	0.157734	-0.212174	0.036942
mmu-miR-143_st	magenta	0.130483	0.202699	0.262077	0.00950909	-0.13123	0.200102	-0.187106	0.0664854	0.244202	0.0159287	0.360208	0.000289967	0.14723	0.150121	-0.803482	4.04102003337362e-23	0.133684	0.191745	0.129941	0.204597	-0.0568749	0.580031	0.271525	0.00713921
mmu-miR-761_st	magenta	-0.0815995	0.426864	-0.206255	0.0426735	0.0414278	0.687022	0.0968418	0.345355	-0.249361	0.0137732	-0.234917	0.0205482	-0.128791	0.208666	0.665794	1.00193892361683e-13	-0.142432	0.16401	-0.174328	0.0876769	0.134941	0.187564	-0.24673	0.0148383
mmu-miR-30c-1-star_st	magenta	-0.071604	0.485821	-0.0321104	0.754865	0.0373023	0.716793	0.201218	0.0481165	-0.0253616	0.80523	-0.242446	0.0167262	0.114725	0.263156	0.595927	1.19924602270081e-10	0.0489187	0.634193	0.123979	0.226317	-0.103922	0.311064	-0.092472	0.367658
mmu-miR-188-5p_st	magenta	-0.0589466	0.566286	0.151018	0.139794	-0.0841595	0.412452	-0.0397356	0.699178	0.118589	0.247308	-0.00436849	0.966126	0.281293	0.00525307	0.614377	2.18471988940818e-11	0.259336	0.0103148	0.236456	0.0197113	-0.241609	0.017118	-0.00104396	0.991903
mmu-miR-669h-3p_st	magenta	-0.0487152	0.635606	-0.268246	0.00789457	0.066361	0.518396	0.42917	1.15310657442031e-05	-0.289434	0.00403447	-0.447138	4.40160491561259e-06	-0.183347	0.0722379	0.774903	1.23904551116531e-20	-0.172926	0.0902979	-0.141783	0.16596	0.16479	0.106745	-0.303077	0.00254802
mmu-miR-327_st	magenta	0.035646	0.728868	0.274098	0.00659175	-0.118119	0.2492	0.183122	0.0725945	0.259826	0.0101664	-0.0121606	0.905893	0.30788	0.00215612	0.458697	2.30000008645325e-06	0.341265	0.000624384	0.28576	0.00454908	-0.256116	0.0113371	0.163133	0.110364
mmu-miR-466c-5p_st	magenta	0.0260865	0.799778	-0.166679	0.102731	0.00941711	0.927058	0.0237066	0.817713	-0.125649	0.220076	-0.202223	0.0469872	-0.0489994	0.633634	0.625132	7.6857083275717e-12	-0.100503	0.327336	-0.0996024	0.331713	0.100625	0.326749	-0.12249	0.231989
mmu-miR-511_st	magenta	-0.0258332	0.801682	-0.341193	0.000626143	0.151076	0.13964	0.0856808	0.404025	-0.382178	0.000112035	-0.43953	6.66214066822196e-06	-0.274634	0.00648246	0.779053	5.69067877554202e-21	-0.240219	0.0177868	-0.226025	0.0260063	0.263602	0.00908495	-0.39489	6.26121829368209e-05
mmu-miR-190_st	magenta	0.0197106	0.848033	-0.158936	0.119958	-0.0922121	0.369011	-0.0583467	0.57025	-0.158966	0.119889	-0.102044	0.319938	-0.130649	0.20212	0.459319	2.21956645849058e-06	-0.166202	0.103733	-0.135991	0.184121	0.196997	0.0531087	-0.110195	0.282596
mmu-miR-669k_st	magenta	0.016548	0.87219	-0.175628	0.0853021	0.0133204	0.896965	0.0764542	0.456686	-0.186088	0.068006	-0.318633	0.00146856	-0.128229	0.210675	0.695183	2.78512257509906e-15	-0.179237	0.0789776	-0.10961	0.285177	0.15135	0.138916	-0.146685	0.151654
mmu-miR-290-5p_st	magenta	-0.0100906	0.921857	0.0659184	0.521196	0.102588	0.317348	0.160344	0.11667	0.0714329	0.486867	-0.0257596	0.802235	0.0390035	0.704462	0.574812	7.40827875613794e-10	0.102568	0.317444	0.0409278	0.690606	-0.113949	0.266421	0.0503867	0.624042
mmu-miR-133a_st	pink	-0.222434	0.0285364	0.1365	0.18247	-0.0888011	0.38706	-0.12436	0.224885	0.258961	0.0104295	0.214933	0.0345001	0.265766	0.00851199	-0.0578091	0.573814	0.204174	0.0448564	0.190932	0.0610194	-0.102463	0.317945	0.450313	3.69162762713295e-06
mmu-miR-133b_st	pink	-0.15917	0.119408	0.154292	0.131312	-0.0676565	0.510245	-0.113209	0.269558	0.218681	0.0314005	0.270517	0.00736429	0.21238	0.036755	-0.0594149	0.563201	0.188069	0.065074	0.162214	0.112412	-0.145035	0.15636	0.419409	1.90245444137242e-05
mmu-let-7e_st	pink	0.147706	0.148792	0.297453	0.00308764	-0.01566	0.878995	-0.0579504	0.572876	0.242314	0.0167874	0.384467	0.000101068	0.105251	0.304884	-0.138371	0.17649	0.0908769	0.376014	0.121372	0.236308	-0.0440535	0.668316	0.306246	0.00228284
mmu-miR-1195_st	pink	-0.113464	0.268475	0.259445	0.0102814	-0.147103	0.150477	-0.220452	0.0300204	0.361087	0.000279509	0.532676	1.95234963710094e-08	0.165706	0.104784	-0.201281	0.0480451	0.253889	0.0120949	0.0671446	0.513458	-0.202478	0.0467042	0.448649	4.04899191132222e-06
mmu-miR-1_st	pink	0.101052	0.324689	0.391202	7.43064212417496e-05	-0.165176	0.105914	-0.131354	0.199672	0.444537	5.07742969896292e-06	0.334259	0.000819318	0.219489	0.0307643	-0.178432	0.0803553	0.158398	0.121233	0.2265	0.0256862	-0.216739	0.0329761	0.639284	1.82554670884563e-12
mmu-miR-709_st	pink	-0.0935828	0.361906	-0.159473	0.118697	0.059619	0.561858	0.114259	0.265113	-0.235679	0.0201299	-0.328412	0.00102291	0.0836608	0.415237	0.184623	0.0702423	0.0160456	0.876039	0.00628294	0.951297	0.0450992	0.660922	-0.396237	5.87872765376197e-05
mmu-miR-130a_st	pink	-0.0838484	0.414189	0.536347	1.49427806904218e-08	-0.213713	0.0355632	-0.296994	0.00313589	0.687126	7.75526377102332e-15	0.768626	3.89770083712354e-20	0.436568	7.80805802661861e-06	-0.278825	0.00568225	0.391092	7.46843669019859e-05	0.34457	0.000548053	-0.44195	5.84578073898943e-06	0.824201	3.41262781748274e-25
mmu-miR-331-5p_st	pink	-0.0815505	0.427143	-0.199015	0.0506704	0.161585	0.113831	0.00483775	0.96249	-0.246113	0.0150986	-0.222953	0.0281582	-0.0983922	0.337651	0.0840173	0.413246	-0.0768974	0.454072	-0.0964034	0.347553	0.171902	0.0922494	-0.367506	0.000213018
mmu-miR-25_st	pink	0.0670714	0.513918	0.680346	1.79024684469533e-14	-0.213441	0.035803	-0.248505	0.0141121	0.806312	2.17831935564825e-23	0.621802	1.06662319483402e-11	0.499944	1.8510646427246e-07	-0.168814	0.0983396	0.501689	1.65152970522157e-07	0.487035	4.22095509764162e-07	-0.48455	4.92784160556119e-07	0.872965	2.24411416727445e-31
mmu-let-7a_st	pink	0.0646419	0.529314	0.459701	2.17139114685135e-06	-0.0361497	0.725189	-0.153089	0.134381	0.655065	3.35821954492989e-13	0.543757	8.62529895317381e-09	0.415299	2.33811272617977e-05	-0.227077	0.0253017	0.216088	0.0335185	0.466326	1.47892256082312e-06	-0.348886	0.000461245	0.796501	1.77927879911686e-22
mmu-miR-592_st	pink	-0.0525015	0.609541	-0.190119	0.0621487	-0.0489083	0.634266	0.304509	0.00242499	-0.2332	0.0215181	-0.315648	0.00163607	-0.212383	0.0367526	0.212835	0.036344	-0.162614	0.111517	-0.154785	0.130069	0.254258	0.0119663	-0.314208	0.00172292
mmu-miR-146a_st	pink	0.0502194	0.625196	0.720866	8.39733597398019e-17	-0.216779	0.0329429	-0.179487	0.0785537	0.833135	3.57539369228419e-26	0.656237	2.94957737484839e-13	0.529397	2.47251799677217e-08	-0.164259	0.107893	0.55156	4.76549537947171e-09	0.475918	8.35932458889524e-07	-0.548061	6.22960200766765e-09	0.870325	5.59208001452099e-31
mmu-miR-203_st	pink	0.047177	0.646326	0.405802	3.72740834137945e-05	-0.0487619	0.635282	-0.0327555	0.7501	0.59048	1.94269282355586e-10	0.263372	0.00914802	0.383795	0.000104176	-0.0267144	0.795063	0.272707	0.00688279	0.378728	0.000130663	-0.416093	2.24725149563207e-05	0.648811	6.6472974709652e-13
mmu-let-7f_st	pink	0.0423833	0.680192	0.530639	2.26155347928103e-08	-0.133411	0.192663	-0.274321	0.00654615	0.674494	3.62066847703001e-14	0.717486	1.36095008117739e-16	0.336749	0.00074444	-0.228008	0.0246924	0.235068	0.0204647	0.34573	0.000523353	-0.343303	0.000576235	0.899824	5.39408630934793e-36
mmu-miR-200a_st	pink	0.0305105	0.766721	0.531607	2.10919993629952e-08	-0.162255	0.112321	-0.279058	0.00564036	0.74652	1.68244805454998e-18	0.626482	6.72183963512072e-12	0.522123	4.13828401031638e-08	-0.177687	0.0816464	0.488285	3.90291870667495e-07	0.438803	6.92795442708306e-06	-0.595121	1.28873148589312e-10	0.796411	1.81273744372628e-22
mmu-let-7g_st	pink	0.0192276	0.851714	0.594645	1.34448017765782e-10	-0.226934	0.0253964	-0.159127	0.119509	0.751846	7.04278620400556e-19	0.708216	4.93918613198442e-16	0.450174	3.72023414895056e-06	-0.225073	0.0266572	0.398667	5.24293946938847e-05	0.429086	1.15814557407918e-05	-0.503648	1.45193061803355e-07	0.895206	4.10817018032754e-35
mmu-miR-30d_st	pink	-0.00859727	0.933393	0.512888	7.82245956767342e-08	-0.290285	0.00392291	-0.278102	0.00581367	0.557564	2.98735762556737e-09	0.632636	3.61942921610793e-12	0.326906	0.00108235	-0.300778	0.00275746	0.369119	0.000198785	0.243738	0.016136	-0.311726	0.00188243	0.678657	2.19744712528536e-14
mmu-miR-219_st	pink	-0.0084957	0.934178	-0.186103	0.0679822	0.0552795	0.590719	0.00384492	0.970184	-0.246538	0.014919	-0.367529	0.000212804	-0.120671	0.239046	-0.038343	0.70924	-0.118367	0.248201	-0.143563	0.160654	0.192537	0.0588375	-0.380049	0.000123217
mmu-miR-183_st	pink	-0.00234144	0.98184	0.50289	1.52626830003588e-07	-0.172604	0.0909068	-0.156701	0.125325	0.740828	4.16846051516329e-18	0.58997	2.03144543766216e-10	0.513178	7.67002115772998e-08	-0.0925799	0.367097	0.437955	7.25016798657218e-06	0.449511	3.86007745929991e-06	-0.445998	4.68667942532654e-06	0.756871	3.03404343813226e-19
mmu-miR-325_st	purple	-0.153217	0.134052	-0.253753	0.0121426	-0.00293618	0.977229	0.660877	1.75482360897928e-13	-0.277808	0.00586794	-0.232169	0.0221191	-0.198571	0.0511993	-0.0180548	0.860665	-0.24285	0.0165395	-0.182989	0.0728049	0.152708	0.135364	-0.255062	0.0116905
mmu-miR-135b_st	purple	-0.131511	0.199131	-0.133283	0.193094	-0.0337672	0.742647	0.768166	4.23338620445244e-20	-0.185281	0.0692303	-0.306158	0.00228992	-0.194856	0.055799	0.0928753	0.365563	-0.188838	0.0639635	-0.154839	0.129933	0.158528	0.120925	-0.158717	0.120477
mmu-miR-883a-5p_st	purple	-0.110785	0.280012	-0.24527	0.0154597	-0.0871876	0.395778	0.769898	3.09900246970622e-20	-0.265781	0.00850816	-0.315757	0.00162966	-0.154515	0.130747	0.215126	0.0343342	-0.141685	0.166254	-0.129041	0.207777	0.151791	0.137754	-0.236464	0.0197068
mmu-miR-704_st	purple	-0.103246	0.314239	-0.0536235	0.601908	0.323922	0.00120947	0.592294	1.65597635844779e-10	-0.0299733	0.770714	-0.0255583	0.803749	-0.0606697	0.554973	0.0932801	0.363468	-0.0678344	0.509131	-0.0222443	0.828779	0.0195117	0.849549	0.00622884	0.951716
mmu-miR-224_st	purple	-0.101084	0.324534	-0.173436	0.0893371	0.00118804	0.990785	0.763958	8.93157890996517e-20	-0.176368	0.0839747	-0.181354	0.0754458	-0.133518	0.192303	0.0740772	0.470842	-0.146558	0.152011	-0.121692	0.235066	0.159472	0.118699	-0.144512	0.157877
mmu-miR-687_st	purple	-0.00966149	0.92517	-0.248997	0.0139163	-0.0423891	0.680151	0.850329	3.11911367557831e-28	-0.309884	0.00200936	-0.481459	5.96455069061356e-07	-0.222678	0.0283577	0.351865	0.000408896	-0.220166	0.0302398	-0.14188	0.165667	0.243552	0.01622	-0.32512	0.00115689
mmu-miR-127-star_st	red	0.158209	0.121683	0.417168	2.1295287350253e-05	-0.0456124	0.657305	-0.158425	0.121169	0.384127	0.000102629	0.253673	0.0121709	0.455504	2.75813131796482e-06	-0.0314513	0.759742	0.497573	2.15916339432664e-07	0.630102	4.67781900452441e-12	-0.376333	0.000145248	0.226528	0.025667
mmu-miR-362-3p_st	red	0.143975	0.159441	0.183187	0.0724905	0.0930999	0.3644	-0.0719868	0.483486	0.24961	0.0136758	0.12701	0.215081	0.272194	0.00699315	-0.0783113	0.445791	0.211457	0.0376005	0.310254	0.00198326	-0.195558	0.0549042	0.109079	0.287531
mmu-miR-148a_st	red	0.143919	0.159607	0.590997	1.85635563298469e-10	-0.139666	0.172437	-0.165994	0.104172	0.639335	1.81596482554212e-12	0.261533	0.00966428	0.644259	1.0819895195923e-12	-0.106106	0.300952	0.580467	4.60721881116555e-10	0.757064	2.93649495412979e-19	-0.436591	7.79823223178491e-06	0.481084	6.1032280820603e-07
mmu-miR-322-star_st	red	-0.128461	0.209844	0.282186	0.00510495	-0.0239272	0.816045	-0.099491	0.332257	0.415168	2.35340400657925e-05	0.214643	0.0347503	0.513969	7.26772097532048e-08	-0.21687	0.0328679	0.441006	6.15218573867471e-06	0.592448	1.63360973699258e-10	-0.370255	0.000189295	0.268551	0.00782154
mmu-miR-411_st	red	0.12434	0.22496	0.65012	5.76961650229318e-13	-0.0948318	0.355507	-0.210928	0.038092	0.709813	3.96943241730791e-16	0.398676	5.24080017453299e-05	0.722334	6.79383257532567e-17	-0.0895382	0.383116	0.667135	8.58331705231322e-14	0.828522	1.16487142908489e-25	-0.638259	2.03094791729305e-12	0.525249	3.32135937894326e-08
mmu-miR-299-star_st	red	0.107443	0.294867	0.193077	0.0581176	0.0879178	0.391818	-0.0382671	0.70979	0.207943	0.0409688	0.102275	0.318836	0.346668	0.000504144	-0.141626	0.166431	0.249157	0.0138535	0.451545	3.44623107934888e-06	-0.210054	0.0389166	0.131841	0.197997
mmu-miR-181a-1-star_st	red	0.106391	0.299648	0.205699	0.0432479	0.329673	0.000975457	-0.149163	0.144783	0.341025	0.000630282	0.212306	0.036822	0.41444	2.44025108716463e-05	-0.087852	0.392174	0.302182	0.00262777	0.50191	1.6277427939471e-07	-0.322271	0.00128548	0.264283	0.00890126
mmu-miR-29b-star_st	red	0.0967335	0.345898	0.193066	0.0581321	-0.0786032	0.444092	0.122213	0.233052	0.266075	0.00843288	0.0953519	0.352862	0.291309	0.00379239	-0.0618679	0.54717	0.22245	0.0285247	0.340872	0.000634071	-0.195678	0.0547527	0.170732	0.0945216
mmu-miR-31-star_st	red	0.0881906	0.390345	0.625588	7.3460644847545e-12	0.0491278	0.632743	-0.22106	0.0295579	0.735935	8.9228577472687e-18	0.34624	0.000512826	0.771886	2.15924785342528e-20	-0.090684	0.377032	0.67754	2.51450528497984e-14	0.789409	7.56926362689779e-22	-0.598901	9.18059550936937e-11	0.489693	3.57185838501527e-07
mmu-miR-542-5p_st	red	-0.0706233	0.49183	0.214572	0.0348121	0.113594	0.267922	-0.0320735	0.755138	0.237087	0.0193765	0.0291118	0.77713	0.394182	6.47154839796641e-05	-0.0818932	0.425196	0.352454	0.000399224	0.487055	4.21562350724816e-07	-0.236583	0.0196432	0.0850258	0.407641
mmu-miR-376b_st	red	0.0667223	0.516116	0.186002	0.0681352	0.00540343	0.958108	-0.103886	0.311234	0.147161	0.150314	-0.140045	0.171262	0.271671	0.00710709	-0.0130195	0.899281	0.215146	0.034317	0.456711	2.57575186965227e-06	-0.207112	0.0418009	0.0270585	0.792482
mmu-miR-128_st	red	-0.0644278	0.530682	0.505323	1.29973308727549e-07	-0.0567522	0.58085	-0.225512	0.0263552	0.723635	5.62372320418673e-17	0.367586	0.000212292	0.716689	1.52348793416366e-16	-0.164556	0.10725	0.600478	7.95951301796136e-11	0.74463	2.27996408235885e-18	-0.645382	9.60246513830589e-13	0.546804	6.85383129725249e-09
mmu-miR-434-5p_st	red	0.0426474	0.678309	0.497341	2.1917512917225e-07	-0.062564	0.542662	-0.137246	0.180066	0.566967	1.41077054631012e-09	0.283336	0.00491987	0.656202	2.96111237502065e-13	-0.0486843	0.635821	0.595279	1.27065892143418e-10	0.824448	3.21174829314893e-25	-0.54703	6.7372250156938e-09	0.373323	0.000165709
mmu-miR-34c_st	red	0.0409326	0.690571	0.657978	2.42995036121945e-13	-0.100859	0.32562	-0.220662	0.0298602	0.740031	4.72368460684442e-18	0.353945	0.000375649	0.766877	5.32960156476969e-20	-0.0291351	0.776956	0.752979	5.83516979087004e-19	0.836604	1.43626605533167e-26	-0.61692	1.71256713041358e-11	0.490511	3.39202043891293e-07
mmu-miR-431_st	red	0.040466	0.693922	0.392568	6.9758087232698e-05	0.0189579	0.85377	-0.0745524	0.467993	0.509159	1.00625738882414e-07	0.0695502	0.49845	0.649487	6.17908242490403e-13	-0.0600158	0.559253	0.589808	2.06047172541604e-10	0.770614	2.7221208199187e-20	-0.399065	5.1450874665562e-05	0.28938	0.0040416
mmu-miR-485_st	red	-0.0368178	0.720318	0.147094	0.150503	0.00591263	0.954164	-0.130448	0.20282	0.181898	0.074558	-0.0648515	0.527977	0.27523	0.00636289	-0.0804862	0.43322	0.241702	0.0170742	0.415776	2.28313965325376e-05	-0.179519	0.0784988	0.0438599	0.669689
mmu-miR-322_st	red	-0.034892	0.734388	0.389084	8.19123105626579e-05	-0.0475096	0.644002	-0.0743108	0.469441	0.498816	1.99205536630596e-07	0.181091	0.0758777	0.619858	1.28914201825379e-11	0.193543	0.0575024	0.545577	7.52049768475829e-09	0.721713	7.43126357449576e-17	-0.529252	2.49829563767678e-08	0.308639	0.0020994
mmu-miR-409-5p_st	red	-0.0252838	0.805816	0.306964	0.00222633	0.157164	0.124198	-0.103502	0.313033	0.315232	0.00166073	0.137725	0.178539	0.390004	7.852271965619e-05	-0.0750338	0.465117	0.315009	0.0016741	0.559683	2.52781727660535e-09	-0.364314	0.000243995	0.161131	0.114863
mmu-miR-30e-star_st	red	0.0229054	0.823771	0.405877	3.71389383855976e-05	-0.146093	0.153329	-0.106087	0.301036	0.539956	1.14526633392285e-08	0.231187	0.0227044	0.605625	4.96708229040309e-11	-0.0565515	0.58219	0.539318	1.2006692697524e-08	0.671315	5.27266215899621e-14	-0.448332	4.12080458087353e-06	0.389266	8.12314848683077e-05
mmu-miR-381_st	red	-0.0194556	0.849976	0.396702	5.75166643501217e-05	-0.0347808	0.735203	-0.120837	0.238396	0.396661	5.76274957043409e-05	0.217043	0.0327252	0.490708	3.34993377206216e-07	-0.0530788	0.605608	0.429972	1.10589851875257e-05	0.59543	1.25369309355872e-10	-0.416601	2.19095229160251e-05	0.208281	0.0406334
mmu-miR-380-5p_st	red	0.010717	0.917022	0.211381	0.0376705	-0.177153	0.0825829	0.0823122	0.422823	0.152151	0.136814	-0.0127052	0.9017	0.273274	0.00676278	-0.020623	0.841089	0.284131	0.00479535	0.407072	3.50475887841363e-05	-0.262247	0.009461	0.0276957	0.787709
mmu-miR-299_st	red	-0.00839422	0.934962	0.176105	0.0844452	-0.0661139	0.519958	0.133325	0.19295	0.243015	0.0164637	0.0542163	0.597892	0.318086	0.00149802	0.0253969	0.804964	0.244686	0.0157147	0.412876	2.63703523243967e-05	-0.264518	0.00883851	0.177628	0.0817495
mmu-miR-455-star_st	red	-0.00443672	0.965598	0.326933	0.00108126	-0.0182999	0.858792	-0.111107	0.278608	0.435928	8.07854635918697e-06	0.180539	0.0767905	0.500274	1.8116434823169e-07	0.0408483	0.691176	0.467399	1.38870936327813e-06	0.638049	2.0757640625759e-12	-0.390552	7.65694211648739e-05	0.283372	0.00491422
mmu-miR-487b_st	red	-0.00332022	0.974252	0.134713	0.188316	0.271646	0.00711255	0.0340815	0.740336	0.268247	0.0078944	0.0823	0.422892	0.306908	0.00223069	-0.0131201	0.898507	0.289026	0.00408893	0.49518	2.5190909840217e-07	-0.344661	0.000546083	0.134285	0.189737
mmu-miR-365_st	turquoise	-0.339395	0.000671752	-0.291119	0.00381627	-0.0560684	0.585423	0.16524	0.105778	-0.302785	0.00257381	-0.211288	0.0377571	-0.143977	0.159436	0.371616	0.000178472	-0.244122	0.0159643	-0.227924	0.0247468	0.238742	0.018522	-0.13845	0.176239
mmu-miR-214-star_st	turquoise	0.274899	0.00642917	0.568544	1.24117059471973e-09	0.396529	5.79868007334041e-05	-0.140328	0.17039	0.64143	1.4584827991362e-12	0.37812	0.000134231	0.597424	1.04872016573366e-10	-0.0849162	0.408248	0.664726	1.13263259434668e-13	0.637624	2.16932825371071e-12	-0.608335	3.86212906616799e-11	0.404308	4.00599005014566e-05
mmu-miR-201_st	turquoise	0.215171	0.0342959	0.425663	1.38282749130765e-05	-0.0353566	0.730985	-0.0822249	0.423317	0.428585	1.18878772402659e-05	0.354626	0.000365317	0.196535	0.0536792	-0.164367	0.10766	0.286897	0.00438388	0.261176	0.00976746	-0.26004	0.0101023	0.393729	6.60948120625149e-05
mmu-miR-296-5p_st	turquoise	-0.211081	0.0379496	-0.194105	0.0567679	-0.10858	0.289757	0.0274687	0.789408	-0.324767	0.00117214	-0.0698314	0.496711	-0.193025	0.0581863	0.044621	0.6643	-0.199208	0.0504425	-0.238626	0.0185807	0.151522	0.138463	-0.206648	0.0422717
mmu-miR-425_st	turquoise	0.209631	0.0393205	0.715196	1.88003961817246e-16	-0.146776	0.151396	-0.306437	0.00226769	0.687981	6.9673793165742e-15	0.619267	1.36532250966815e-11	0.482793	5.49384370634787e-07	-0.241115	0.0173532	0.537995	1.32391836582082e-08	0.390848	7.5532105572348e-05	-0.553814	4.0033472109955e-09	0.564762	1.68576624645504e-09
mmu-miR-186-star_st	turquoise	-0.20552	0.0434342	-0.212387	0.0367492	-0.00714122	0.944654	0.0668019	0.515615	-0.307333	0.00219782	-0.324788	0.00117127	-0.177777	0.0814892	0.0129524	0.899797	-0.235239	0.0203708	-0.158227	0.121641	0.230212	0.0232991	-0.202857	0.0462857
mmu-miR-16_st	turquoise	0.204148	0.0448848	0.784472	2.00770924261664e-21	-0.0685026	0.504957	-0.34681	0.000501288	0.82107	7.301576213086e-25	0.692288	4.03902171112713e-15	0.585562	2.97977886143486e-10	-0.361035	0.000280115	0.57929	5.0896625724539e-10	0.616139	1.84590777104097e-11	-0.561171	2.24645747046159e-09	0.71839	1.19689481394776e-16
mmu-miR-1192_st	turquoise	0.168726	0.0985186	-0.305411	0.00235024	0.158245	0.121599	-0.0140216	0.891574	-0.352573	0.000397284	-0.329694	0.000974695	-0.255696	0.0114766	0.0561222	0.585063	-0.302931	0.00256086	-0.195117	0.0554643	0.217751	0.0321468	-0.267074	0.00818136
mmu-miR-483-star_st	turquoise	-0.167754	0.100502	-0.380153	0.000122647	-0.0321215	0.754783	0.308901	0.00208015	-0.50219	1.59816929249147e-07	-0.428232	1.21079140255532e-05	-0.307352	0.00219635	0.0189635	0.853728	-0.36357	0.000251796	-0.253919	0.0120843	0.318422	0.00147987	-0.424828	1.44353657171098e-05
mmu-miR-590-3p_st	turquoise	-0.163882	0.108717	-0.238669	0.018559	-0.0833728	0.416851	0.118873	0.24617	-0.359457	0.000299198	-0.176605	0.0835516	-0.263696	0.00905938	0.047945	0.640965	-0.326549	0.00109691	-0.191441	0.0603201	0.295717	0.00327382	-0.259633	0.0102247
mmu-miR-122_st	turquoise	-0.154887	0.129811	0.162698	0.11133	-0.128312	0.210377	-0.0279303	0.785954	0.311976	0.00186577	0.209566	0.0393827	0.232359	0.0220073	-0.0233683	0.82027	0.228883	0.0241311	0.168683	0.0986038	-0.394465	6.38659162495823e-05	0.187557	0.0658212
mmu-miR-291b-5p_st	turquoise	-0.150557	0.141023	-0.264021	0.00897149	-0.0574951	0.5759	0.202422	0.0467655	-0.3063	0.00227859	-0.341314	0.000623187	-0.182707	0.0732546	-0.0366642	0.721437	-0.206791	0.0421256	-0.216866	0.032871	0.189478	0.0630512	-0.280478	0.00539143
mmu-miR-186_st	turquoise	-0.145992	0.153617	-0.274791	0.00645089	-0.00748438	0.941999	0.1857	0.0685914	-0.395854	5.98512257821029e-05	-0.292949	0.00359144	-0.33478	0.000803113	0.00155462	0.987942	-0.316813	0.00156873	-0.244256	0.0159044	0.386846	9.0728904800592e-05	-0.234552	0.0207514
mmu-miR-106a_st	turquoise	0.137512	0.179218	0.732442	1.52062793272721e-17	-0.124808	0.223205	-0.277235	0.00597487	0.775016	1.21335521081715e-20	0.670882	5.54731608146589e-14	0.481804	5.83918286854733e-07	-0.246663	0.0148667	0.508957	1.01999645822158e-07	0.432393	9.74076814184439e-06	-0.524729	3.44562344420839e-08	0.6985	1.80906816533822e-15
mmu-miR-450a-5p_st	turquoise	-0.136715	0.181774	-0.270247	0.00742554	0.00760496	0.941066	0.168805	0.0983587	-0.301697	0.0026719	-0.272849	0.00685262	-0.219205	0.0309868	-0.0388801	0.705354	-0.266504	0.00832395	-0.260398	0.00999568	0.139822	0.171951	-0.310736	0.00194972
mmu-miR-488-star_st	turquoise	-0.130994	0.200919	-0.272778	0.00686769	0.000552194	0.995717	0.0727322	0.478957	-0.385644	9.58245368125591e-05	-0.384814	9.94917450632161e-05	-0.23181	0.0223314	-0.0516692	0.61523	-0.288565	0.0041512	-0.23812	0.0188391	0.269709	0.00754927	-0.362088	0.000268009
mmu-miR-188-3p_st	turquoise	-0.130602	0.202282	-0.282446	0.0050626	0.0597034	0.561303	0.074827	0.466351	-0.305361	0.00235432	-0.155423	0.128475	-0.223497	0.0277666	0.085588	0.404536	-0.250909	0.013178	-0.188592	0.0643173	0.288127	0.0042113	-0.222616	0.0284033
mmu-miR-194_st	turquoise	0.126972	0.215218	0.714083	2.1974567489128e-16	-0.138393	0.176421	-0.245604	0.0153159	0.844089	1.86215025667982e-27	0.515434	6.57530474829729e-08	0.667617	8.11756857648419e-14	-0.10523	0.304981	0.637571	2.18106868577586e-12	0.652827	4.29548200324099e-13	-0.630025	4.71427143761974e-12	0.701111	1.28280701483349e-15
mmu-miR-125b-5p_st	turquoise	-0.126586	0.216628	0.423105	1.57675518237277e-05	-0.123801	0.226992	-0.198982	0.0507097	0.606413	4.61760324883829e-11	0.369566	0.000194999	0.528919	2.55852832655305e-08	-0.0307052	0.765275	0.519005	5.14143343579207e-08	0.401822	4.5130170935792e-05	-0.477351	7.6649504380836e-07	0.474092	9.33099308433833e-07
mmu-miR-297c_st	turquoise	-0.125452	0.220806	-0.250919	0.0131741	-0.0203776	0.842955	0.228234	0.0245464	-0.326485	0.0010995	-0.362714	0.000261044	-0.232115	0.0221505	0.264052	0.00896315	-0.259345	0.0103119	-0.21373	0.0355476	0.219944	0.0304112	-0.267835	0.00799413
mmu-miR-200b_st	turquoise	0.120873	0.238256	0.656768	2.78082925559986e-13	-0.174915	0.0865998	-0.275107	0.00638743	0.795745	2.08179997614245e-22	0.579789	4.87960185116242e-10	0.419532	1.89060429859367e-05	-0.112804	0.271285	0.491352	3.21601592132723e-07	0.396134	5.90706948890212e-05	-0.51995	4.81536716963348e-08	0.778063	6.8624098678032e-21
mmu-miR-1188_st	turquoise	0.119276	0.244562	0.228074	0.0246496	-0.173816	0.0886266	-0.0540596	0.598952	0.342277	0.000600039	0.216883	0.0328573	0.271236	0.00720304	-0.139474	0.173034	0.269509	0.00759578	0.225211	0.0265621	-0.262701	0.00933358	0.246428	0.0149652
mmu-miR-19b_st	turquoise	0.118606	0.247239	0.657963	2.43408880704695e-13	-0.0976095	0.341527	-0.285054	0.00465441	0.725993	3.98176279358861e-17	0.744268	2.41589336756247e-18	0.376544	0.000143906	-0.293547	0.00352059	0.453386	3.10831021582968e-06	0.336455	0.000752946	-0.507733	1.10708683024524e-07	0.750209	9.2260451122336e-19
mmu-miR-376a_st	turquoise	0.113852	0.266829	0.377246	0.000139519	-0.0278488	0.786563	-0.0822324	0.423275	0.4409	6.18756921328133e-06	0.223038	0.0280966	0.395962	5.9550318034219e-05	-0.182609	0.0734127	0.335482	0.000781716	0.504945	1.33269396685858e-07	-0.288413	0.00417195	0.311415	0.00190336
mmu-miR-146b_st	turquoise	0.101079	0.324558	0.719587	1.00884780750639e-16	-0.211204	0.0378346	-0.195	0.0556145	0.747402	1.45867509376804e-18	0.523838	3.6688716454742e-08	0.57061	1.0482897661507e-09	-0.168378	0.0992242	0.575537	6.97409819905474e-10	0.488025	3.96720379265646e-07	-0.48309	5.39413583678534e-07	0.700164	1.4537599870901e-15
mmu-miR-494_st	turquoise	-0.100499	0.327357	-0.555106	3.62074025284347e-09	0.171386	0.0932467	0.265571	0.00856237	-0.622736	9.7330932286587e-12	-0.519019	5.13668927376807e-08	-0.357094	0.000330017	0.236477	0.0197	-0.487285	4.15544647844299e-07	-0.280183	0.00544235	0.370581	0.000186648	-0.531601	2.11020143033759e-08
mmu-miR-880_st	turquoise	-0.0997281	0.3311	-0.269462	0.00760662	0.227794	0.0248312	0.00892697	0.930844	-0.359892	0.00029382	-0.280182	0.00544244	-0.236314	0.019787	0.124486	0.224411	-0.234597	0.020726	-0.19565	0.0547881	0.332522	0.000875562	-0.268348	0.0078701
mmu-miR-469_st	turquoise	-0.0970316	0.344406	-0.31508	0.00166986	0.200966	0.0484033	0.0268015	0.794409	-0.372087	0.000174864	-0.260099	0.0100845	-0.341665	0.000614634	0.194848	0.0558088	-0.268221	0.00790062	-0.297628	0.00306942	0.3066	0.00225488	-0.353406	0.000384025
mmu-miR-150_st	turquoise	0.0966001	0.346566	0.654406	3.61170512523662e-13	-0.234513	0.0207731	-0.283238	0.00493539	0.700537	1.3839283518756e-15	0.46533	1.56765482680609e-06	0.5787	5.34958628835419e-10	-0.0563869	0.583291	0.591047	1.84817748544526e-10	0.494291	2.66691784649987e-07	-0.463159	1.77880478483609e-06	0.597958	9.99528808237105e-11
mmu-let-7d_st	turquoise	0.095342	0.352912	0.555997	3.3775331613378e-09	0.054376	0.596812	-0.1994	0.050217	0.685225	9.8275551147467e-15	0.587055	2.61892855794093e-10	0.629655	4.89363227879737e-12	-0.24992	0.0135558	0.480971	6.14567538220572e-07	0.613552	2.36305139514926e-11	-0.474441	9.13743847728786e-07	0.567796	1.31908462612602e-09
mmu-miR-582-5p_st	turquoise	0.0930772	0.364517	-0.176503	0.0837327	-0.042265	0.681037	0.0468352	0.648718	-0.326988	0.00107904	-0.230332	0.0232251	-0.193121	0.0580593	0.016282	0.874228	-0.2387	0.0185433	-0.148241	0.147311	0.134741	0.188223	-0.288533	0.00415555
mmu-miR-181d_st	turquoise	0.0921356	0.36941	0.658268	2.3523697977092e-13	-0.188249	0.0648125	-0.238811	0.018487	0.815921	2.47090976216262e-24	0.517149	5.84474341748201e-08	0.694904	2.8869778668945e-15	-0.163126	0.110378	0.742313	3.29728871384685e-18	0.632602	3.63187786435407e-12	-0.637947	2.09784534349902e-12	0.659307	2.09391917718457e-13
mmu-miR-204_st	turquoise	0.0912378	0.374113	-0.219853	0.0304809	0.137821	0.178231	-0.0221507	0.829489	-0.311624	0.00188924	-0.0858061	0.403335	-0.25124	0.0130535	0.0238327	0.816759	-0.23402	0.02105	-0.222251	0.0286707	0.281106	0.00528447	-0.295225	0.0033283
mmu-miR-106b_st	turquoise	0.0908067	0.376384	0.595228	1.27648797362374e-10	-0.234388	0.0208431	-0.109111	0.28739	0.658518	2.28761144753733e-13	0.66278	1.41438178998707e-13	0.374052	0.000160522	-0.19674	0.053425	0.429398	1.13952071854837e-05	0.312854	0.00180836	-0.419196	1.92305083576955e-05	0.630219	4.62295983238222e-12
mmu-miR-140_st	turquoise	0.0907761	0.376546	0.640168	1.6647391004474e-12	-0.214024	0.0352895	-0.147442	0.149527	0.783765	2.30413051972664e-21	0.504458	1.37634385076857e-07	0.50304	1.5113310488979e-07	-0.0401456	0.696226	0.518078	5.48201548129941e-08	0.525088	3.35946410936236e-08	-0.534059	1.76587971475055e-08	0.770756	2.65277039128274e-20
mmu-miR-703_st	turquoise	-0.090042	0.380433	-0.274768	0.00645541	-0.0290829	0.777345	0.0817757	0.425863	-0.329705	0.000974295	-0.288277	0.00419057	-0.235333	0.0203189	0.0401879	0.695921	-0.226033	0.0260003	-0.302694	0.0025819	0.263876	0.0090107	-0.352338	0.000401114
mmu-miR-20b_st	turquoise	0.0891378	0.385255	0.770871	2.59773818867456e-20	-0.106818	0.297698	-0.258449	0.0105878	0.876747	5.85280231064789e-32	0.531111	2.18597711303201e-08	0.610279	3.21945839768361e-11	-0.213669	0.0356018	0.65146	4.98756748533504e-13	0.606486	4.5865971581578e-11	-0.659071	2.15010418752005e-13	0.713598	2.35133348740214e-16
mmu-miR-124-star_st	turquoise	0.088145	0.390591	-0.355275	0.00035571	0.244608	0.0157489	0.0868922	0.397387	-0.379747	0.000124881	-0.231196	0.0226993	-0.204986	0.0439945	-0.0498328	0.627864	-0.283375	0.00491372	-0.209985	0.0389815	0.396504	5.80528556076627e-05	-0.297888	0.00304254
mmu-miR-300_st	turquoise	0.0866439	0.398742	0.520233	4.72138264269397e-08	-0.0167795	0.870418	-0.123249	0.229084	0.632804	3.55825473107229e-12	0.318375	0.00148238	0.62479	7.95019358144694e-12	-0.116922	0.254061	0.642307	1.32997911873775e-12	0.687524	7.37783911264587e-15	-0.562779	1.97627098785058e-09	0.444649	5.04648511526649e-06
mmu-miR-302b-star_st	turquoise	0.0826586	0.420867	-0.203372	0.0457222	-0.0257929	0.801985	0.031557	0.75896	-0.310701	0.00195211	-0.371032	0.000183045	-0.192677	0.0586497	0.210119	0.0388541	-0.190858	0.0611208	-0.128202	0.210771	0.0630928	0.539249	-0.330115	0.000959307
mmu-miR-26a_st	turquoise	0.0818802	0.425269	0.751418	7.55886315726084e-19	-0.123029	0.229923	-0.284702	0.00470771	0.920186	1.79784501115519e-40	0.729664	2.30985387838652e-17	0.757658	2.65427097372488e-19	-0.2092	0.0397355	0.736911	7.67610482240152e-18	0.711916	2.97058971582029e-16	-0.72363	5.62821714146182e-17	0.748418	1.23679778230949e-18
mmu-miR-15a_st	turquoise	0.0812975	0.428583	0.727916	2.99714503687829e-17	-0.200905	0.0484729	-0.122119	0.233414	0.802798	4.68455339860557e-23	0.527959	2.74019154812103e-08	0.537653	1.35766010236251e-08	-0.165235	0.105788	0.514567	6.97711867490235e-08	0.57642	6.47852513195368e-10	-0.518877	5.1873314084601e-08	0.734586	1.0973824563595e-17
mmu-miR-125b-star_st	turquoise	-0.0799728	0.436169	0.405594	3.76503167216371e-05	-0.0248396	0.809162	-0.116774	0.254669	0.541488	1.02203537801255e-08	0.240119	0.0178356	0.607791	4.06276186071719e-11	-0.0478362	0.641723	0.477959	7.38703222982009e-07	0.610399	3.18314805015137e-11	-0.48751	4.09724602534517e-07	0.389182	8.15456222516748e-05
mmu-let-7c_st	turquoise	0.0786825	0.443631	0.787828	1.03754506581562e-21	-0.135048	0.187212	-0.261521	0.00966775	0.937962	1.73543849106586e-45	0.575243	7.14730037078561e-10	0.856577	4.79488305523464e-29	-0.166449	0.103214	0.83434	2.61121261542032e-26	0.800826	7.15132790512163e-23	-0.718023	1.26093312683157e-16	0.745164	2.0931229540961e-18
mmu-miR-302b_st	turquoise	0.0773901	0.451177	-0.179038	0.0793167	0.0910585	0.375057	0.122096	0.233503	-0.360321	0.000288601	-0.233097	0.0215771	-0.253897	0.0120921	-0.0752226	0.463991	-0.221063	0.0295557	-0.169426	0.0971079	0.258033	0.0107182	-0.293339	0.00354512
mmu-miR-26b_st	turquoise	-0.0770337	0.45327	0.584214	3.3463460568652e-10	-0.248922	0.0139461	-0.185192	0.0693658	0.697109	2.16930703358126e-15	0.384624	0.000100353	0.604973	5.27513198463728e-11	-0.136447	0.182642	0.515755	6.43247330738965e-08	0.561247	2.23293018564311e-09	-0.424787	1.44660367855736e-05	0.617076	1.68715119899027e-11
mmu-miR-337-5p_st	turquoise	0.0761236	0.45864	0.542946	9.16571192084305e-09	-0.165508	0.105205	-0.129733	0.205326	0.635067	2.82335351091204e-12	0.373044	0.000167736	0.558772	2.71637653396591e-09	-0.101121	0.324356	0.569157	1.18062095770616e-09	0.637101	2.28988096973596e-12	-0.54181	9.97767516719119e-09	0.498896	1.98165040590865e-07
mmu-miR-141_st	turquoise	-0.0741405	0.470462	0.567991	1.29824503883075e-09	-0.216237	0.0333938	-0.162144	0.112569	0.71539	1.82964752448493e-16	0.434458	8.73455971194943e-06	0.663443	1.31154888765965e-13	-0.114106	0.265758	0.659462	2.05784138730672e-13	0.539513	1.18347752228065e-08	-0.534859	1.66597345557268e-08	0.542398	9.54896018368114e-09
mmu-miR-30b_st	turquoise	0.0738902	0.471966	0.442997	5.52240201827179e-06	0.142193	0.164724	-0.196091	0.0542334	0.65644	2.883970374518e-13	0.509795	9.64161775064665e-08	0.538445	1.28065126166172e-08	-0.15044	0.141336	0.38946	8.05111712532583e-05	0.488969	3.73872485039677e-07	-0.526756	2.98499425122223e-08	0.667913	7.84352390979316e-14
mmu-miR-22_st	turquoise	0.0736654	0.473319	0.41874	1.96774465538327e-05	-0.240399	0.0176988	-0.286418	0.00445286	0.422834	1.59873369596941e-05	0.501622	1.65884887042128e-07	0.242373	0.01676	-0.418161	2.02594916530749e-05	0.339545	0.000667837	0.178127	0.0808809	-0.210769	0.0382412	0.457915	2.40506180266179e-06
mmu-miR-15b-star_st	turquoise	0.0724754	0.480514	-0.22426	0.0272248	-0.0557518	0.587546	0.11821	0.248831	-0.314071	0.00173141	-0.208232	0.0406822	-0.256702	0.0111445	0.117224	0.252832	-0.254643	0.0118334	-0.312325	0.00184277	0.29428	0.00343541	-0.271217	0.00720731
mmu-miR-465b-3p_st	turquoise	0.0708865	0.490214	-0.215028	0.0344183	-0.0325288	0.751773	-0.038613	0.707286	-0.314834	0.00168469	-0.167835	0.100335	-0.251362	0.0130081	-0.0639648	0.533645	-0.297082	0.00312657	-0.111543	0.276717	0.316475	0.00158802	-0.186	0.0681379
mmu-miR-466e-5p_st	turquoise	-0.0686125	0.504273	-0.373715	0.000162904	0.0066808	0.948217	0.152192	0.136707	-0.369749	0.000193468	-0.423695	1.52986567809931e-05	-0.282569	0.00504273	0.335416	0.000783706	-0.251616	0.0129138	-0.245114	0.0155278	0.369805	0.000193	-0.351162	0.000420738
mmu-miR-92a_st	turquoise	0.0655126	0.52377	0.506253	1.2218528989653e-07	-0.165143	0.105986	-0.369581	0.000194873	0.606645	4.51964661109107e-11	0.628679	5.39731165814332e-12	0.387002	9.00891225414833e-05	-0.185667	0.0686416	0.403858	4.09358683566516e-05	0.303265	0.00253154	-0.390196	7.78335432285815e-05	0.656076	3.00290782847648e-13
mmu-miR-30a-star_st	turquoise	0.0597891	0.560741	0.50539	1.2939064575756e-07	-0.129356	0.206659	-0.230593	0.0230653	0.708924	4.48391494316298e-16	0.400811	4.73587110756207e-05	0.606208	4.70612419218236e-11	-0.144122	0.159013	0.532664	1.95401297143506e-08	0.485648	4.60276007422603e-07	-0.498167	2.07762049952151e-07	0.626728	6.5594193642911e-12
mmu-miR-100_st	turquoise	0.0592357	0.564381	0.487147	4.19141782040562e-07	-0.227187	0.0252291	-0.295038	0.00334932	0.634269	3.06392819087123e-12	0.622756	9.71440028379883e-12	0.365587	0.000231181	-0.282761	0.00501177	0.373719	0.000162876	0.335345	0.000785836	-0.38401	0.000103173	0.725464	4.30422736741992e-17
mmu-miR-674-star_st	turquoise	0.0591854	0.564712	0.375039	0.00015374	0.169756	0.0964498	-0.129252	0.207029	0.447901	4.22019772939421e-06	0.25148	0.0129643	0.448808	4.01358543115607e-06	-0.0294086	0.774918	0.387336	8.8725450621897e-05	0.434159	8.87402814745958e-06	-0.310602	0.00195898	0.301259	0.00271238
mmu-miR-421_st	turquoise	0.055212	0.591173	0.717214	1.41446473480045e-16	-0.146928	0.150967	-0.200893	0.0484861	0.747271	1.49000974303699e-18	0.474023	9.36939889112957e-07	0.694061	3.21831109845899e-15	-0.0888848	0.386611	0.603081	6.2771753352537e-11	0.619415	1.34581583077956e-11	-0.545664	7.47154212615597e-09	0.567241	1.37987269670668e-09
mmu-miR-139-5p_st	turquoise	-0.0530819	0.605587	0.469324	1.23970639490462e-06	-0.0796639	0.437949	0.0287574	0.779774	0.557553	2.98992694576933e-09	0.187432	0.066005	0.587317	2.56011935932039e-10	-0.0578749	0.573377	0.518724	5.24248752062814e-08	0.583945	3.42449000795341e-10	-0.403873	4.09068834507742e-05	0.35642	0.000339342
mmu-miR-676_st	turquoise	-0.0525278	0.609361	0.353804	0.000377824	-0.213645	0.0356229	-0.283708	0.00486123	0.522831	3.93805229285487e-08	0.426933	1.29509338432622e-05	0.401852	4.50649200296197e-05	-0.182578	0.073461	0.490767	3.33748820997267e-07	0.307475	0.00218692	-0.415936	2.26494510391669e-05	0.468123	1.33072420170884e-06
mmu-miR-30e_st	turquoise	-0.047577	0.643531	0.623925	8.65844839979305e-12	-0.174538	0.08729	-0.122309	0.232685	0.75213	6.71865051195169e-19	0.390654	7.62098656710354e-05	0.689618	5.6697864036924e-15	-0.0706546	0.491638	0.684607	1.06094162899762e-14	0.670285	5.94989879403338e-14	-0.616118	1.84970657762507e-11	0.561213	2.23900567101762e-09
mmu-miR-16-star_st	turquoise	0.0459608	0.654854	0.358913	0.000306054	0.143831	0.159864	-0.1673	0.101438	0.391904	7.19364828114996e-05	0.25792	0.010754	0.175241	0.0860045	-0.0290991	0.777225	0.245322	0.0154374	0.152131	0.136865	-0.33873	0.00068939	0.32372	0.00121853
mmu-miR-302c_st	turquoise	0.0433393	0.673385	-0.243021	0.0164614	0.233831	0.0211569	0.0133037	0.897094	-0.347689	0.00048396	-0.237367	0.0192293	-0.276614	0.00609272	0.124151	0.225671	-0.202617	0.0465499	-0.162179	0.112491	0.315124	0.0016672	-0.311265	0.00191347
mmu-miR-696_st	turquoise	-0.0427943	0.677262	0.191836	0.0597819	-0.0136921	0.894106	0.0361646	0.72508	0.37216	0.000174309	0.195055	0.0555435	0.290025	0.00395676	0.0961995	0.348579	0.199944	0.04958	0.253561	0.0122101	-0.228072	0.024651	0.40695	3.52572998220612e-05
mmu-miR-338-5p_st	turquoise	-0.0358753	0.727192	0.541621	1.01191850698878e-08	-0.0842552	0.41192	-0.18769	0.065627	0.699979	1.48972586091771e-15	0.421781	1.68691811534001e-05	0.662546	1.45255954353913e-13	-0.140444	0.170033	0.629351	5.04514370244950e-12	0.578651	5.37189847150456e-10	-0.544439	8.19380557178547e-09	0.538135	1.31031288140284e-08
mmu-miR-702_st	turquoise	-0.0326453	0.750913	-0.231181	0.0227084	-0.0738894	0.471971	0.0853935	0.405609	-0.314604	0.0016986	-0.161998	0.112897	-0.244774	0.015676	0.0772882	0.451775	-0.186659	0.06715	-0.246301	0.0150188	0.314896	0.00168093	-0.211991	0.0371097
mmu-miR-666-3p_st	turquoise	0.0323125	0.753371	-0.303131	0.00254328	0.181172	0.0757444	0.238605	0.0185914	-0.339303	0.00067417	-0.218872	0.031249	-0.256373	0.0112522	0.171031	0.0939362	-0.280649	0.00536219	-0.261178	0.00976691	0.20587	0.0430703	-0.28715	0.00434789
mmu-miR-470-star_st	turquoise	0.0310905	0.762416	-0.274493	0.00651111	0.0452671	0.659737	0.0494323	0.630634	-0.319264	0.00143521	-0.287866	0.00424729	-0.264976	0.00871737	0.105138	0.305408	-0.275726	0.0062648	-0.126431	0.217195	0.229657	0.0236432	-0.265773	0.00851018
mmu-miR-429_st	turquoise	-0.0299555	0.770846	0.566258	1.49421123957727e-09	-0.197049	0.0530437	-0.230323	0.0232306	0.752393	6.43198752107891e-19	0.482308	5.66087785048798e-07	0.531398	2.14119965481487e-08	-0.149209	0.144657	0.56193	2.11478775833111e-09	0.445947	4.69992702877683e-06	-0.550318	5.24273319166293e-09	0.651546	4.94094874308146e-13
mmu-miR-138_st	turquoise	-0.0299349	0.770999	0.434283	8.81598550359823e-06	-0.17709	0.0826943	-0.136078	0.183839	0.56011	2.44388606973999e-09	0.507328	1.13742820190955e-07	0.460288	2.09945883018064e-06	-0.155906	0.127276	0.539691	1.16799071690087e-08	0.299025	0.00292732	-0.462154	1.88539878124854e-06	0.416598	2.19126229466395e-05
mmu-miR-210_st	turquoise	-0.0267603	0.794719	0.588046	2.40295681167401e-10	-0.224207	0.0272624	-0.247128	0.0146728	0.635723	2.63960651728022e-12	0.494742	2.59085067418124e-07	0.498763	1.99889569544341e-07	-0.0251715	0.806661	0.611159	2.96362165651886e-11	0.428187	1.21360898512951e-05	-0.489998	3.50389281494144e-07	0.490042	3.49397743968572e-07
mmu-miR-1196_st	turquoise	0.0256292	0.803216	0.360825	0.000282595	0.0752858	0.463614	-0.138989	0.174548	0.397	5.6715941494081e-05	0.425223	1.41447625967164e-05	0.156906	0.124825	-0.16463	0.10709	0.336038	0.000765144	0.0939278	0.360131	-0.229423	0.0237898	0.375394	0.000151366
mmu-miR-22-star_st	turquoise	0.0230014	0.823045	0.537675	1.35544856297274e-08	-0.119835	0.242339	-0.121576	0.235517	0.666223	9.53645468980426e-14	0.335243	0.000788931	0.69562	2.63185094985821e-15	-0.115903	0.258252	0.652085	4.65916212896576e-13	0.695525	2.66462227488872e-15	-0.52138	4.35866735329718e-08	0.48812	3.94348516504323e-07
mmu-miR-670_st	turquoise	-0.0223249	0.828168	-0.226746	0.0255217	-0.0572189	0.577738	0.257672	0.0108326	-0.33671	0.000745543	-0.306834	0.00223653	-0.266154	0.00841282	-0.0561708	0.584738	-0.23032	0.0232329	-0.236618	0.0196248	0.306698	0.00224712	-0.297464	0.0030865
mmu-miR-669c_st	turquoise	0.0216899	0.832984	0.384333	0.00010168	-0.166021	0.104115	-0.0190357	0.853177	0.507528	1.1223559792484e-07	0.171057	0.0938851	0.535969	1.53625960152349e-08	-0.0642329	0.531928	0.462082	1.89326624632757e-06	0.504457	1.37644853065879e-07	-0.41541	2.32519747947804e-05	0.266356	0.00836142
mmu-miR-667_st	turquoise	0.0196079	0.848815	-0.323661	0.00122121	0.254362	0.0119305	0.216303	0.0333389	-0.332421	0.000878938	-0.17599	0.0846514	-0.165389	0.105459	0.085384	0.405661	-0.236505	0.0196852	-0.21367	0.0356012	0.282992	0.0049746	-0.34196	0.00060755
mmu-miR-451_st	turquoise	-0.0179082	0.861785	0.513092	7.7149840422081e-08	-0.0357054	0.728434	0.00162016	0.987434	0.68296	1.30009538684875e-14	0.254792	0.0117825	0.634713	2.92782461247647e-12	-0.0340578	0.74051	0.589118	2.18857010734065e-10	0.633017	3.48177359068391e-12	-0.492182	3.05097784285646e-07	0.491941	3.09796764970469e-07
mmu-miR-672_st	turquoise	-0.0144999	0.887899	0.621873	1.05917655263039e-11	-0.160488	0.116338	-0.151169	0.139394	0.705797	6.85692775059021e-16	0.305719	0.00232515	0.640598	1.59149977216885e-12	-0.125908	0.219119	0.713829	2.27660107740361e-16	0.630892	4.31935977686592e-12	-0.581907	4.07658811473367e-10	0.447081	4.41558247719237e-06
mmu-miR-145_st	turquoise	0.0140312	0.8915	0.283757	0.0048536	-0.0604376	0.55649	-0.15716	0.124208	0.297447	0.00308821	0.375902	0.00014803	0.286585	0.0044287	-0.355268	0.000355813	0.277296	0.00596333	0.167268	0.101505	-0.226914	0.0254099	0.308061	0.0021425
mmu-miR-98_st	turquoise	-0.0126282	0.902292	0.34435	0.000552839	-0.185369	0.0690957	-0.130557	0.202439	0.491412	3.20382733585363e-07	0.29498	0.00335579	0.339947	0.000657431	-0.0705913	0.492027	0.326957	0.00108031	0.371664	0.000178105	-0.34094	0.000632383	0.406525	3.59903937239706e-05
mmu-miR-200b-star_st	turquoise	0.0122554	0.905163	0.63108	4.2379916417468e-12	-0.121476	0.235904	-0.263952	0.00899022	0.735595	9.40066502396662e-18	0.571615	9.65179734703084e-10	0.544435	8.19643221937889e-09	-0.16319	0.110237	0.595696	1.22421897100233e-10	0.462017	1.90032991905834e-06	-0.535592	1.57919593089467e-08	0.599756	8.49759806033143e-11
mmu-miR-192_st	turquoise	-0.0116452	0.909865	0.534267	1.73944489266273e-08	-0.0218261	0.831951	-0.201946	0.0472955	0.701028	1.29701183653467e-15	0.443292	5.43440533845826e-06	0.684702	1.04860527065132e-14	-0.118491	0.247703	0.592617	1.60944492306616e-10	0.64542	9.56297547325609e-13	-0.533025	1.90364459985609e-08	0.52013	4.75540415890558e-08
mmu-miR-330_st	turquoise	0.0109155	0.915492	0.283833	0.00484177	-0.0081326	0.936985	-0.160714	0.115819	0.457688	2.4364267378579e-06	0.173349	0.0895013	0.498569	2.02414428656448e-07	-0.0652117	0.525682	0.396097	5.91724662087256e-05	0.516453	6.13136244677863e-08	-0.339443	0.00067051	0.32463	0.00117816
mmu-miR-744_st	turquoise	0.00860042	0.933368	0.491698	3.14617909663891e-07	-0.142039	0.165189	-0.322304	0.00128392	0.604351	5.58631362289652e-11	0.533133	1.88875376907082e-08	0.401461	4.59138767368362e-05	-0.189156	0.0635091	0.536762	1.44949955323703e-08	0.321457	0.00132455	-0.381058	0.000117795	0.441954	5.84453038995561e-06
mmu-miR-34a_st	turquoise	0.00548526	0.957474	0.480031	6.51006270091289e-07	-0.10819	0.291499	-0.117433	0.251979	0.684639	1.05684954107054e-14	0.588914	2.22784340240531e-10	0.482206	5.69632355726423e-07	-0.154187	0.131576	0.45585	2.70466631806659e-06	0.431072	1.04405140194961e-05	-0.496235	2.35387091121965e-07	0.692805	3.7809655023835e-15
mmu-miR-220_st	turquoise	0.00536741	0.958387	-0.300606	0.00277373	0.0564014	0.583194	0.00753542	0.941604	-0.30834	0.00212157	-0.228884	0.0241306	-0.24731	0.0145976	0.426976	1.29223930949704e-05	-0.279782	0.00551227	-0.238644	0.0185715	0.160091	0.117256	-0.205042	0.0439349
mmu-miR-465b-5p_st	turquoise	-0.0011319	0.991221	-0.155236	0.128938	-0.156026	0.126979	-0.0514727	0.616577	-0.356883	0.000332918	-0.248575	0.0140843	-0.251914	0.0128035	0.055737	0.587645	-0.263213	0.00919166	-0.313281	0.00178102	0.348307	0.000472102	-0.238047	0.0188765
mmu-miR-342-5p_st	turquoise	0.000943964	0.992678	0.453847	3.02875983411222e-06	-0.137312	0.179855	-0.210004	0.038964	0.60265	6.52991297117197e-11	0.446684	4.51310384214214e-06	0.470628	1.14746127841608e-06	-0.0518539	0.613965	0.472549	1.02341176256017e-06	0.421359	1.72347233010708e-05	-0.456353	2.6285756638644e-06	0.492303	3.02750682946772e-07
mmu-miR-326_st	yellow	0.20858	0.04034	0.240527	0.0176367	0.222346	0.0286011	-0.0723751	0.481124	0.332597	0.000873049	0.146686	0.151649	0.536794	1.44610460569565e-08	-0.027724	0.787497	0.401796	4.51870188758494e-05	0.480149	6.46346066531841e-07	-0.318514	0.00147492	0.204584	0.0444191
mmu-miR-29b_st	yellow	-0.200942	0.0484307	0.19174	0.0599126	-0.115178	0.261263	-0.146223	0.152959	0.380054	0.000123189	0.168137	0.0997165	0.538237	1.30046387375849e-08	-0.113847	0.26685	0.351459	0.000415705	0.454016	3.00000169190355e-06	-0.420123	1.83499039849926e-05	0.226525	0.0256696
mmu-miR-345-5p_st	yellow	-0.17053	0.0949168	0.117227	0.252817	-0.101654	0.321802	-0.074802	0.4665	0.18183	0.0746681	0.0862094	0.40112	0.365378	0.000233236	-0.0696743	0.497682	0.242344	0.0167734	0.249065	0.0138897	-0.234443	0.0208122	0.164063	0.108321
mmu-miR-23b_st	yellow	-0.161358	0.114346	0.334672	0.00080644	-0.0460645	0.654125	-0.203095	0.0460243	0.589982	2.02936761470025e-10	0.503071	1.50819470440405e-07	0.747889	1.34779692413068e-18	-0.0991971	0.333694	0.461455	1.96299340495691e-06	0.567868	1.31138413431788e-09	-0.492039	3.07879234918228e-07	0.47587	8.38366016001029e-07
mmu-miR-296-3p_st	yellow	-0.153352	0.133705	0.166375	0.10337	0.0148923	0.884886	-0.10652	0.299057	0.307229	0.00220581	0.0559785	0.586026	0.466753	1.44237865877461e-06	-0.00686568	0.946786	0.417376	2.10749608766423e-05	0.449704	3.81887884938324e-06	-0.373462	0.000164714	0.147756	0.148653
mmu-miR-324-3p_st	yellow	-0.145764	0.154267	0.254448	0.0119006	-0.0984786	0.337225	0.207954	0.0409575	0.344024	0.000560036	0.103245	0.314244	0.554864	3.68984426569649e-09	0.0100285	0.922336	0.45149	3.45697026866171e-06	0.412691	2.66138487308414e-05	-0.29649	0.00318971	0.200499	0.0489385
mmu-miR-203-star_st	yellow	-0.142001	0.165302	0.276139	0.00618434	-0.0342536	0.739072	-0.0882496	0.390027	0.302647	0.0025861	0.184354	0.0706584	0.430582	1.07119125672579e-05	0.0309512	0.763449	0.361371	0.000276197	0.250781	0.0132264	-0.352812	0.000393442	0.150151	0.14211
mmu-miR-467a_st	yellow	-0.135709	0.185042	0.300178	0.00281456	-0.0155848	0.879572	-0.108964	0.288041	0.43028	1.08822538749555e-05	0.162098	0.112672	0.649907	5.90441701083918e-13	-0.0111083	0.914005	0.481589	5.91682820071635e-07	0.575417	7.04409411786182e-10	-0.365754	0.000229545	0.221989	0.028864
mmu-miR-763_st	yellow	-0.11721	0.252888	0.318919	0.00145336	-0.142916	0.162566	-0.209394	0.0395484	0.45736	2.48230178589501e-06	0.275789	0.00625251	0.584739	3.1989094130622e-10	-0.0385348	0.707851	0.504612	1.36235200937192e-07	0.463196	1.77494369026312e-06	-0.47078	1.13720504240562e-06	0.304292	0.00244323
mmu-miR-141-star_st	yellow	-0.11529	0.260796	0.366904	0.000218567	0.0230624	0.822583	-0.00375917	0.970849	0.453416	3.10309055380272e-06	0.196086	0.0542393	0.60741	4.20931776788186e-11	-0.0151037	0.883263	0.489365	3.64665108849842e-07	0.512828	7.85462410106599e-08	-0.333549	0.000841882	0.360191	0.000290176
mmu-miR-181c_st	yellow	-0.11036	0.281874	0.543041	9.10064396175162e-09	-0.156029	0.126972	-0.222211	0.0287004	0.748983	1.12789466279472e-18	0.415164	2.35394193482963e-05	0.829076	1.01265483559019e-25	-0.109716	0.284708	0.733902	1.21802190373693e-17	0.678058	2.36216116817429e-14	-0.597771	1.01648233565656e-10	0.513376	7.56723694013145e-08
mmu-miR-93-star_st	yellow	-0.10601	0.301388	0.304155	0.00245489	0.0896762	0.38238	-0.174227	0.0878636	0.425908	1.36545432761331e-05	0.178776	0.0797637	0.622882	9.59430857126772e-12	-0.00073164	0.994325	0.566956	1.412055886471e-09	0.492038	3.07901756517264e-07	-0.420833	1.77010761575607e-05	0.16894	0.0980849
mmu-miR-328_st	yellow	-0.0965739	0.346697	0.147897	0.148263	0.00401566	0.968861	-0.067419	0.511735	0.202112	0.0471106	0.0658331	0.521737	0.383653	0.000104845	0.00175969	0.986352	0.317308	0.00154089	0.289401	0.00403885	-0.351645	0.00041257	0.0778214	0.448651
mmu-miR-350_st	yellow	-0.0912296	0.374156	0.11852	0.247585	0.281449	0.00522693	-0.0492271	0.632056	0.271827	0.00707286	0.19248	0.0589132	0.422499	1.62628676347914e-05	-0.0275335	0.788924	0.294203	0.00344421	0.426505	1.32408617200765e-05	-0.263146	0.00920995	0.21214	0.0369735
mmu-miR-101b_st	yellow	-0.0880419	0.391147	0.193919	0.0570107	-0.0540576	0.598966	-0.0724292	0.480795	0.272179	0.00699637	0.0139946	0.891781	0.383677	0.000104731	0.190898	0.0610655	0.227266	0.0251769	0.351569	0.000413851	-0.215339	0.034152	0.136792	0.181527
mmu-miR-30c-2-star_st	yellow	-0.0782386	0.446215	0.494421	2.6447751380327e-07	-0.130939	0.201111	-0.0923926	0.368071	0.670506	5.79788486517722e-14	0.308303	0.00212436	0.748424	1.2354843388571e-18	-0.0421282	0.682013	0.745759	1.902287152592e-18	0.624715	8.00936240316551e-12	-0.573539	8.23392957027415e-10	0.460485	2.07587780018584e-06
mmu-miR-423-3p_st	yellow	-0.0769155	0.453966	0.461194	1.99279892876961e-06	-0.0848409	0.408665	-0.226609	0.0256134	0.546262	7.14084476871512e-09	0.2334	0.0214029	0.768947	3.67888774992237e-20	-0.0226262	0.825885	0.661873	1.56771658598795e-13	0.572417	9.03445464946845e-10	-0.543547	8.76225667920691e-09	0.293069	0.00357713
mmu-miR-193_st	yellow	0.0719606	0.483646	0.346016	0.000517426	-0.0190236	0.853269	-0.0438974	0.669423	0.42904	1.16094719322347e-05	0.259441	0.0102827	0.542024	9.81984949510507e-09	-0.130884	0.201301	0.458385	2.34137617193937e-06	0.500019	1.84199380554095e-07	-0.401549	4.57215302297253e-05	0.301163	0.00272129
mmu-miR-200a-star_st	yellow	-0.0701501	0.494744	0.484106	5.06544966288248e-07	-0.112161	0.274044	-0.0596029	0.561964	0.564033	1.78745017337149e-09	0.273743	0.00666502	0.709552	4.11432804863823e-16	-0.0456559	0.656998	0.649358	6.26640734205965e-13	0.581119	4.3593625644999e-10	-0.45478	2.87348756114635e-06	0.334652	0.000807043
mmu-miR-217_st	yellow	-0.0682852	0.506313	0.237869	0.0189686	-0.0510457	0.619508	-0.0458698	0.655493	0.302547	0.00259498	0.191286	0.0605321	0.37148	0.000179527	-0.00658181	0.948983	0.384114	0.000102687	0.383317	0.000106444	-0.282284	0.00508899	0.155566	0.128119
mmu-miR-331-3p_st	yellow	0.0667362	0.516029	0.447885	4.22387803836786e-06	-0.140175	0.170862	-0.221479	0.0292435	0.490907	3.30809705091907e-07	0.161938	0.113032	0.611376	2.90367305258582e-11	-0.0795099	0.438838	0.562666	1.9941202258197e-09	0.490325	3.43209230548765e-07	-0.423737	1.52664013516832e-05	0.331199	0.000920742
mmu-miR-23a_st	yellow	-0.0653391	0.524872	0.570366	1.06947167941624e-09	-0.0765969	0.455843	-0.237422	0.0192006	0.815651	2.631491565661e-24	0.578115	5.61968472745318e-10	0.85819	2.91527147044134e-29	-0.138954	0.174655	0.676557	2.82983601680949e-14	0.676413	2.87906667259234e-14	-0.632268	3.75738664899887e-12	0.698959	1.70342352470298e-15
mmu-miR-107_st	yellow	-0.0567779	0.580678	0.03544	0.730375	0.0880563	0.39107	-0.246335	0.0150044	0.173194	0.089792	0.303655	0.0024977	0.411395	2.83702059509955e-05	-0.161988	0.11292	0.144306	0.158476	0.282414	0.00506787	-0.178288	0.0806023	0.137965	0.177776
mmu-miR-297b-5p_st	yellow	-0.0557254	0.587723	-0.263219	0.00918989	0.0161615	0.875151	0.265474	0.00858738	-0.245629	0.015305	-0.164504	0.107362	-0.326509	0.00109851	0.0495427	0.62987	-0.255144	0.0116627	-0.274553	0.00649896	0.225498	0.0263652	-0.16254	0.111681
mmu-miR-27b-star_st	yellow	-0.054565	0.595535	0.659557	2.03592609655817e-13	-0.198002	0.0518829	-0.185324	0.0691642	0.779603	5.12635892935461e-21	0.442555	5.65674706321252e-06	0.772754	1.84218196966406e-20	-0.0629188	0.540371	0.745062	2.12756950734441e-18	0.624655	8.05716361676318e-12	-0.603218	6.19914038763504e-11	0.588013	2.40975789229064e-10
mmu-miR-872-star_st	yellow	0.0529933	0.60619	0.390894	7.53725030451626e-05	0.0107281	0.916937	-0.228014	0.0246887	0.523511	3.75423772118225e-08	0.225061	0.0266657	0.669217	6.74048502213516e-14	-0.0996702	0.331382	0.530666	2.25711284343064e-08	0.597351	1.05557182098077e-10	-0.470938	1.12658191375039e-06	0.284995	0.00466328
mmu-miR-187_st	yellow	-0.0520191	0.612836	0.558359	2.80626443217791e-09	-0.0719212	0.483886	-0.224968	0.0267303	0.738064	6.4203861369613e-18	0.444261	5.1545614185532e-06	0.844769	1.53844409906395e-27	-0.0807359	0.43179	0.734504	1.11111562477147e-17	0.697157	2.15590489426365e-15	-0.669025	6.89289644314007e-14	0.549	5.798873728679e-09
mmu-miR-290-3p_st	yellow	-0.0458005	0.655981	-0.171591	0.0928488	-0.1218	0.23465	0.0515673	0.615929	-0.301219	0.00271606	-0.167756	0.100498	-0.338429	0.00069751	0.135401	0.186049	-0.308064	0.00214221	-0.254987	0.0117159	0.252196	0.0127004	-0.199742	0.0498161
mmu-miR-30b-star_st	yellow	-0.0456826	0.65681	0.4818	5.84057619733846e-07	-0.117323	0.252427	-0.160792	0.115639	0.621118	1.14038877471787e-11	0.301703	0.00267138	0.721042	8.18716266513948e-17	-0.0985385	0.336929	0.671074	5.42406755119252e-14	0.611526	2.86265157979652e-11	-0.561858	2.1270262325811e-09	0.374739	0.000155776
mmu-miR-183-star_st	yellow	-0.0383184	0.709418	0.531926	2.06115374806258e-08	-0.124849	0.223051	-0.120904	0.238135	0.666536	9.19824005953576e-14	0.319131	0.00144215	0.787773	1.04874655185102e-21	-0.055628	0.588377	0.63646	2.44643611331762e-12	0.655385	3.24172461269544e-13	-0.504759	1.34915786035013e-07	0.462985	1.79684475921516e-06
mmu-miR-21-star_st	yellow	0.0349478	0.733979	0.298844	0.0029454	0.00720329	0.944173	-0.0818613	0.425377	0.356637	0.000336319	0.0693125	0.499923	0.524172	3.58380016192606e-08	-0.0889328	0.386353	0.432249	9.81455098614156e-06	0.495976	2.39354534635439e-07	-0.318236	0.00148991	0.146766	0.151423
mmu-miR-10a_st	yellow	-0.0349476	0.73398	0.258371	0.0106121	-0.0667881	0.515702	-0.198309	0.0515132	0.366482	0.000222532	0.171195	0.0936174	0.470069	1.18621687524655e-06	-0.17904	0.0793133	0.387024	8.99990268892021e-05	0.427386	1.26509299517106e-05	-0.313893	0.00174247	0.233914	0.0211101
mmu-miR-678_st	yellow	-0.0349018	0.734315	0.168888	0.0981905	-0.104613	0.307841	-0.0476099	0.643302	0.187154	0.0664155	0.0420951	0.682249	0.322534	0.00127312	0.0878473	0.392199	0.228459	0.0244015	0.277843	0.00586141	-0.228996	0.0240591	0.139168	0.173988
mmu-miR-370_st	yellow	-0.0337913	0.742469	0.232772	0.0217656	-0.0429028	0.67649	-0.115367	0.260475	0.33122	0.000920008	0.12038	0.24019	0.513711	7.3967613217564e-08	-0.0608863	0.553558	0.397406	5.56444353262309e-05	0.480991	6.1382871662916e-07	-0.427498	1.25776410372925e-05	0.107421	0.294967
mmu-miR-148b_st	yellow	0.0310361	0.76282	0.325722	0.00113125	0.24613	0.0150911	-0.0970065	0.344532	0.518181	5.44331292772076e-08	0.235982	0.019966	0.659692	2.00529286490457e-13	-0.0541034	0.598656	0.480454	6.34376256236293e-07	0.639277	1.82704666148285e-12	-0.462681	1.82868936673842e-06	0.338285	0.000701428
mmu-miR-24_st	yellow	-0.0270572	0.792492	0.659279	2.10054342077923e-13	-0.110153	0.282781	-0.267411	0.00809791	0.788038	9.94996931332308e-22	0.520485	4.63936542540591e-08	0.867373	1.51633209038115e-30	-0.0769723	0.453632	0.811568	6.72531325298523e-24	0.746119	1.79491388039408e-18	-0.662075	1.53227248745116e-13	0.539304	1.20192966389019e-08
mmu-miR-345-3p_st	yellow	-0.0187899	0.855052	0.349391	0.000451965	0.000682461	0.994707	-0.135379	0.186123	0.491318	3.22302143016558e-07	0.265161	0.008669	0.673703	3.97721269812836e-14	-0.0635019	0.536616	0.562315	2.0508863560283e-09	0.518419	5.35435169386602e-08	-0.56013	2.43988360082363e-09	0.302145	0.00263114
mmu-miR-330-star_st	yellow	0.0171507	0.867577	0.324609	0.00117908	-0.0999487	0.330026	-0.108234	0.291304	0.423735	1.52674920001476e-05	0.193824	0.0571347	0.596941	1.09520083479616e-10	-0.0800647	0.43564	0.523193	3.83913522594271e-08	0.45441	2.93409810930679e-06	-0.42101	1.75432854693542e-05	0.215742	0.0338103
mmu-miR-24-1-star_st	yellow	-0.01503	0.883828	0.275316	0.00634575	-0.0484438	0.637493	-0.129284	0.206914	0.347445	0.00048871	0.0325321	0.751749	0.533207	1.87867618735791e-08	0.0650576	0.526663	0.419234	1.91931606978391e-05	0.482948	5.44179828185555e-07	-0.325986	0.00112017	0.173352	0.0894953
mmu-miR-29c_st	yellow	0.0120992	0.906366	0.210888	0.0381292	-0.0528412	0.607225	-0.180767	0.076411	0.300875	0.00274828	0.186318	0.0676596	0.428362	1.20262232565865e-05	0.111579	0.276558	0.317974	0.00150415	0.429175	1.15279417469975e-05	-0.26049	0.00996857	0.244638	0.0157357
mmu-miR-103_st	yellow	-0.00863567	0.933096	0.219545	0.0307204	0.0565534	0.582178	-0.135042	0.187229	0.225761	0.0261851	0.304736	0.00240593	0.467183	1.40641085121059e-06	0.00626162	0.951462	0.35289	0.000392192	0.329527	0.000980871	-0.26808	0.00793479	0.0403328	0.69488
mmu-miR-28-star_st	yellow	-0.00404419	0.96864	0.573743	8.09635334467227e-10	-0.162845	0.111003	-0.214262	0.0350812	0.676945	2.70077270385265e-14	0.336281	0.000758012	0.746757	1.61942476842563e-18	-0.0176441	0.863803	0.740981	4.06902686691285e-18	0.641359	1.46942997233422e-12	-0.557256	3.06052634041264e-09	0.472343	1.03607326833173e-06
mmu-miR-146b-star_st	yellow	-0.00122521	0.990497	0.27443	0.00652384	-0.116318	0.256539	-0.0428805	0.676648	0.372849	0.000169169	0.167919	0.100163	0.567202	1.38418020070808e-09	0.0293252	0.775539	0.439705	6.59993439511661e-06	0.472857	1.00472151545345e-06	-0.408428	3.28093593301989e-05	0.255329	0.0115999
LocusLinkID : Affymetrix Probe ID
moduleColor : Cluster Name (color coded)
GS.eba : Gene significance for EBA (Pearson Correlation coefiicient)
p.GS.eba : P value for Gene significance for EBA (Pearson Correlation coefiicient)
MM.black : Module membership for cluster name
p.MM.black : P value for Module membership
Color : black,blue,brown,green,grey,magenta,pink,purple,red,tuquoise,yellow

## Sheet: Sheet2
black
blue
brown
green
grey
magenta
pink
purple
red
turquoise
yellow
